# Supplementary material for: Genome-Wide SNP Identification and Characterization in Two Soybean Cultivars with Contrasting Mungbean Yellow Mosaic India Virus Disease Resistance Traits
Source: PLoS One. 2015 Apr 13;10(4):e0123897. doi: 10.1371/journal.pone.0123897 (PMC4395324; doi:10.1371/journal.pone.0123897)
Supplement: S1 Table — (XLS) [file pone.0123897.s005.xls]

## Sheet: Table S1
Table S1. The distribution of reads per chromosomes in both the cultivars.
Chromosome Accession Number	Chromosome No.	Chromosome Length	Mapped reads of JS-335	Mapped reads of UPSM-534
gi|353336050|ref|NC_016088.1|	Chromosome01	55915595	13161611	12025706
gi|353336049|ref|NC_016089.1|	Chromosome02	51656713	12239922	11233616
gi|353336048|ref|NC_016090.1|	Chromosome03	47781076	10188012	9197654
gi|353336047|ref|NC_016091.1|	Chromosome04	49243852	11683744	10600815
gi|353336046|ref|NC_016092.1|	Chromosome05	41936504	9933563	9118070
gi|353336045|ref|NC_016093.1|	Chromosome06	50722821	11654550	10772453
gi|353336044|ref|NC_016094.1|	Chromosome07	44683157	10475695	9495996
gi|353336043|ref|NC_016095.1|	Chromosome08	46995532	11128019	10026001
gi|353336042|ref|NC_016096.1|	Chromosome09	46843750	10759313	9974109
gi|353336041|ref|NC_016097.1|	Chromosome10	50969635	12128180	10915733
gi|353336040|ref|NC_016098.1|	Chromosome11	39172790	8818340	8335178
gi|353336039|ref|NC_016099.1|	Chromosome12	40113140	9988078	9012920
gi|353336038|ref|NC_016100.1|	Chromosome13	44408971	11409980	11497818
gi|353336037|ref|NC_016101.1|	Chromosome14	49711204	11602394	10863969
gi|353336036|ref|NC_016102.1|	Chromosome15	50939160	11782024	10649207
gi|353336035|ref|NC_016103.1|	Chromosome16	37397385	8515647	7518631
gi|353336034|ref|NC_016104.1|	Chromosome17	41906774	9988049	8730961
gi|353336033|ref|NC_016105.1|	Chromosome18	62308140	14160822	12719062
gi|353336032|ref|NC_016106.1|	Chromosome19	50589441	11205920	10219294
gi|353336031|ref|NC_016107.1|	Chromosome20	46773167	11196279	10237091
gi|91214122|ref|NC_007942.1|		152218	17096423	15877443
gi|353336010|ref|NW_003722751.1|		1127293	294620	274152
gi|353336009|ref|NW_003722752.1|		1088050	303434	289805
gi|353336008|ref|NW_003722753.1|		939397	260431	253432
gi|353336007|ref|NW_003722754.1|		634454	250745	234332
gi|353336006|ref|NW_003722755.1|		776127	319457	309995
gi|353336005|ref|NW_003722756.1|		394689	87352	174868
gi|353336004|ref|NW_003722757.1|		378823	84190	93103
gi|353336003|ref|NW_003722758.1|		457611	205455	232834
gi|353336002|ref|NW_003722759.1|		270213	151217	134058
gi|353336001|ref|NW_003722760.1|		418352	95920	86375
gi|353336000|ref|NW_003722761.1|		373987	77983	75951
gi|353335999|ref|NW_003722762.1|		267900	6209	75664
gi|353335998|ref|NW_003722763.1|		280716	88426	81177
gi|353335997|ref|NW_003722764.1|		287793	102014	96574
gi|353335996|ref|NW_003722765.1|		284391	169787	163422
gi|353335995|ref|NW_003722766.1|		258219	89851	88493
gi|353335994|ref|NW_003722767.1|		256783	118807	106672
gi|353335993|ref|NW_003722768.1|		177711	37982	33027
gi|353335992|ref|NW_003722769.1|		306045	6916	6153
gi|353335991|ref|NW_003722770.1|		210748	58810	55087
gi|353335990|ref|NW_003722771.1|		263683	100894	89952
gi|353335989|ref|NW_003722772.1|		284739	101417	77350
gi|353335988|ref|NW_003722773.1|		267773	71473	72027
gi|353335987|ref|NW_003722774.1|		232203	75490	39861
gi|353335986|ref|NW_003722775.1|		139886	36556	32243
gi|353335985|ref|NW_003722776.1|		160106	74022	67289
gi|353335984|ref|NW_003722777.1|		188993	121435	100299
gi|353335983|ref|NW_003722778.1|		124315	52078	54686
gi|353335982|ref|NW_003722779.1|		143480	14833	15275
gi|353335981|ref|NW_003722780.1|		122046	26232	24911
gi|353335980|ref|NW_003722781.1|		117597	18533	20170
gi|353335979|ref|NW_003722782.1|		117646	41613	42015
gi|353335978|ref|NW_003722783.1|		109023	42807	20536
gi|353335977|ref|NW_003722784.1|		165295	64718	56025
gi|353335976|ref|NW_003722785.1|		175160	84617	76386
gi|353335975|ref|NW_003722786.1|		182431	44367	40671
gi|353335974|ref|NW_003722787.1|		132497	36561	36266
gi|353335973|ref|NW_003722788.1|		170827	21790	20785
gi|353335972|ref|NW_003722789.1|		95072	22258	20947
gi|353335971|ref|NW_003722790.1|		96141	53684	59048
gi|353335970|ref|NW_003722791.1|		114017	41589	39657
gi|353335969|ref|NW_003722792.1|		96538	18107	4259
gi|353335968|ref|NW_003722793.1|		164169	48967	48350
gi|353335967|ref|NW_003722794.1|		152036	76005	80236
gi|353335966|ref|NW_003722795.1|		149568	64230	60008
gi|353335965|ref|NW_003722796.1|		142966	145097	140755
gi|353335964|ref|NW_003722797.1|		149147	42348	43683
gi|353335963|ref|NW_003722798.1|		168119	104944	85977
gi|353335962|ref|NW_003722799.1|		168015	22260	27016
gi|353335961|ref|NW_003722800.1|		105630	1487	1529
gi|353335960|ref|NW_003722801.1|		76792	95851	97117
gi|353335959|ref|NW_003722802.1|		69299	15384	13820
gi|353335958|ref|NW_003722803.1|		104763	19226	11238
gi|353335957|ref|NW_003722804.1|		94555	33052	34275
gi|353335956|ref|NW_003722805.1|		61119	5828	11676
gi|353335955|ref|NW_003722806.1|		63120	12636	11795
gi|353335954|ref|NW_003722807.1|		60981	11393	9535
gi|353335953|ref|NW_003722808.1|		115332	21600	21154
gi|353335952|ref|NW_003722809.1|		59133	47218	50274
gi|353335951|ref|NW_003722810.1|		78854	16787	15650
gi|353335950|ref|NW_003722811.1|		84751	11141	10198
gi|353335949|ref|NW_003722812.1|		57671	22185	26915
gi|353335948|ref|NW_003722813.1|		96548	20154	20226
gi|353335947|ref|NW_003722814.1|		65160	21378	21904
gi|353335946|ref|NW_003722815.1|		53455	11604	11378
gi|353335945|ref|NW_003722816.1|		95805	33448	32994
gi|353335944|ref|NW_003722817.1|		62954	12294	10796
gi|353335943|ref|NW_003722818.1|		123054	51450	59991
gi|353335942|ref|NW_003722819.1|		52861	11959	10919
gi|353335941|ref|NW_003722820.1|		52943	13339	14650
gi|353335940|ref|NW_003722821.1|		83574	23514	25024
gi|353335939|ref|NW_003722822.1|		49337	20319	14052
gi|353335938|ref|NW_003722823.1|		64992	9553	8948
gi|353335937|ref|NW_003722824.1|		44738	1360	1595
gi|353335936|ref|NW_003722825.1|		41351	10751	10737
gi|353335935|ref|NW_003722826.1|		41952	3901	3201
gi|353335934|ref|NW_003722827.1|		45527	10941	9542
gi|353335933|ref|NW_003722828.1|		47629	4304	7595
gi|353335932|ref|NW_003722829.1|		33267	7725	8119
gi|353335931|ref|NW_003722830.1|		43804	20550	17400
gi|353335930|ref|NW_003722831.1|		33358	32539	16987
gi|353335929|ref|NW_003722832.1|		32746	2635	2224
gi|353335928|ref|NW_003722833.1|		42127	5138	4810
gi|353335927|ref|NW_003722834.1|		41971	8933	8383
gi|353335926|ref|NW_003722835.1|		29535	5229	5127
gi|353335925|ref|NW_003722836.1|		28231	9139	5715
gi|353335924|ref|NW_003722837.1|		26055	5725	5245
gi|353335923|ref|NW_003722838.1|		25752	5269	4479
gi|353335922|ref|NW_003722839.1|		41765	685	3109
gi|353335921|ref|NW_003722840.1|		26107	2304	2361
gi|353335920|ref|NW_003722841.1|		24271	6566	2801
gi|353335919|ref|NW_003722842.1|		26753	43666	41485
gi|353335918|ref|NW_003722843.1|		23457	3402	4410
gi|353335917|ref|NW_003722844.1|		23981	377	419
gi|353335916|ref|NW_003722845.1|		22718	5498	3629
gi|353335915|ref|NW_003722846.1|		50064	23609	39657
gi|353335914|ref|NW_003722847.1|		21903	2213	4894
gi|353335913|ref|NW_003722848.1|		22224	4509	2000
gi|353335912|ref|NW_003722849.1|		23118	0	0
gi|353335911|ref|NW_003722850.1|		48424	8392	9395
gi|353335910|ref|NW_003722851.1|		20220	5072	4180
gi|353335909|ref|NW_003722852.1|		19384	0	0
gi|353335908|ref|NW_003722853.1|		19280	3644	3332
gi|353335907|ref|NW_003722854.1|		19315	4113	3969
gi|353335906|ref|NW_003722855.1|		19495	4131	2848
gi|353335905|ref|NW_003722856.1|		19018	4676	4500
gi|353335904|ref|NW_003722857.1|		18953	4464	4281
gi|353335903|ref|NW_003722858.1|		47015	6375	6149
gi|353335902|ref|NW_003722859.1|		18424	0	0
gi|353335901|ref|NW_003722860.1|		19673	3328	4335
gi|353335900|ref|NW_003722861.1|		43280	3970	3291
gi|353335899|ref|NW_003722862.1|		18719	2556	2144
gi|353335898|ref|NW_003722863.1|		18749	1570	6303
gi|353335897|ref|NW_003722864.1|		18592	3445	4205
gi|353335896|ref|NW_003722865.1|		17525	3363	2803
gi|353335895|ref|NW_003722866.1|		19143	401	2499
gi|353335894|ref|NW_003722867.1|		17311	3804	3219
gi|353335893|ref|NW_003722868.1|		17494	2266	711
gi|353335892|ref|NW_003722869.1|		53532	6591	6581
gi|353335891|ref|NW_003722870.1|		17045	4523	5456
gi|353335890|ref|NW_003722871.1|		18163	0	0
gi|353335889|ref|NW_003722872.1|		45939	6689	12146
gi|353335888|ref|NW_003722873.1|		43829	23791	23080
gi|353335887|ref|NW_003722874.1|		17082	3394	3362
gi|353335886|ref|NW_003722875.1|		18449	5972	5544
gi|353335885|ref|NW_003722876.1|		16244	2615	2664
gi|353335884|ref|NW_003722877.1|		43507	6915	9585
gi|353335883|ref|NW_003722878.1|		15873	2566	3092
gi|353335882|ref|NW_003722879.1|		48327	2726	266
gi|353335881|ref|NW_003722880.1|		19418	930	681
gi|353335880|ref|NW_003722881.1|		15393	3886	3759
gi|353335879|ref|NW_003722882.1|		16605	3462	3102
gi|353335878|ref|NW_003722883.1|		47335	988	12389
gi|353335877|ref|NW_003722884.1|		15378	5061	4959
gi|353335876|ref|NW_003722885.1|		15158	7044	5254
gi|353335875|ref|NW_003722886.1|		15072	3630	3603
gi|353335874|ref|NW_003722887.1|		14972	3058	2785
gi|353335873|ref|NW_003722888.1|		17258	3667	10069
gi|353335872|ref|NW_003722889.1|		17325	5288	1968
gi|353335871|ref|NW_003722890.1|		14958	3942	2995
gi|353335870|ref|NW_003722891.1|		48003	9993	9499
gi|353335869|ref|NW_003722892.1|		14410	197	170
gi|353335868|ref|NW_003722893.1|		14871	801	350
gi|353335867|ref|NW_003722894.1|		14271	2424	2278
gi|353335866|ref|NW_003722895.1|		15077	34793	4865
gi|353335865|ref|NW_003722896.1|		14128	2594	2744
gi|353335864|ref|NW_003722897.1|		14682	3067	2736
gi|353335863|ref|NW_003722898.1|		13592	3551	3369
gi|353335862|ref|NW_003722899.1|		13549	2165	3676
gi|353335861|ref|NW_003722900.1|		13497	2556	2866
gi|353335860|ref|NW_003722901.1|		15092	2168	1934
gi|353335859|ref|NW_003722902.1|		13340	2559	479
gi|353335858|ref|NW_003722903.1|		13133	2290	2002
gi|353335857|ref|NW_003722904.1|		42648	20079	17710
gi|353335856|ref|NW_003722905.1|		14349	11593	9951
gi|353335855|ref|NW_003722906.1|		44287	21744	5207
gi|353335854|ref|NW_003722907.1|		12816	1999	1915
gi|353335853|ref|NW_003722908.1|		12758	2474	1228
gi|353335852|ref|NW_003722909.1|		12946	838	1162
gi|353335851|ref|NW_003722910.1|		16056	89415	81693
gi|353335850|ref|NW_003722911.1|		14183	12866	12523
gi|353335849|ref|NW_003722912.1|		13022	7941	9416
gi|353335848|ref|NW_003722913.1|		16929	38066	35637
gi|353335847|ref|NW_003722914.1|		12074	2514	2422
gi|353335846|ref|NW_003722915.1|		12721	15393	20516
gi|353335845|ref|NW_003722916.1|		12263	438	1356
gi|353335844|ref|NW_003722917.1|		12129	2781	2064
gi|353335843|ref|NW_003722918.1|		11903	1480	2994
gi|353335842|ref|NW_003722919.1|		16915	10463	10269
gi|353335841|ref|NW_003722920.1|		11764	3075	2818
gi|353335840|ref|NW_003722921.1|		11706	3373	2801
gi|353335839|ref|NW_003722922.1|		11587	2732	3086
gi|353335838|ref|NW_003722923.1|		11767	5886	6135
gi|353335837|ref|NW_003722924.1|		11523	4791	2434
gi|353335836|ref|NW_003722925.1|		12045	49012	43761
gi|353335835|ref|NW_003722926.1|		14997	2166	1836
gi|353335834|ref|NW_003722927.1|		18718	2520	2602
gi|353335833|ref|NW_003722928.1|		11242	1836	2064
gi|353335832|ref|NW_003722929.1|		12080	7575	7509
gi|353335831|ref|NW_003722930.1|		13423	5353	11525
gi|353335830|ref|NW_003722931.1|		11521	1969	1301
gi|353335829|ref|NW_003722932.1|		16631	0	0
gi|353335828|ref|NW_003722933.1|		10943	5689	4435
gi|353335827|ref|NW_003722934.1|		10933	2301	2018
gi|353335826|ref|NW_003722935.1|		10861	2100	1828
gi|353335825|ref|NW_003722936.1|		11561	8158	7444
gi|353335824|ref|NW_003722937.1|		12121	3577	3715
gi|353335823|ref|NW_003722938.1|		10768	20	7
gi|353335822|ref|NW_003722939.1|		10505	2474	2100
gi|353335821|ref|NW_003722940.1|		10607	13172	2052
gi|353335820|ref|NW_003722941.1|		13269	8213	7948
gi|353335819|ref|NW_003722942.1|		10363	1	1
gi|353335818|ref|NW_003722943.1|		10509	3014	2875
gi|353335817|ref|NW_003722944.1|		11864	3543	3342
gi|353335816|ref|NW_003722945.1|		10404	2216	1901
gi|353335815|ref|NW_003722946.1|		10283	1883	1909
gi|353335814|ref|NW_003722947.1|		11170	525	276
gi|353335813|ref|NW_003722948.1|		10244	2427	1973
gi|353335812|ref|NW_003722949.1|		10200	2075	1878
gi|353335811|ref|NW_003722950.1|		11811	33095	32579
gi|353335810|ref|NW_003722951.1|		10411	17170	15971
gi|353335809|ref|NW_003722952.1|		10192	1642	224
gi|353335808|ref|NW_003722953.1|		12262	6050	5020
gi|353335807|ref|NW_003722954.1|		10715	3354	3157
gi|353335806|ref|NW_003722955.1|		10120	2123	1925
gi|353335805|ref|NW_003722956.1|		10103	1491	1391
gi|353335804|ref|NW_003722957.1|		10474	320	2993
gi|353335803|ref|NW_003722958.1|		9998	1877	1911
gi|353335802|ref|NW_003722959.1|		9922	1519	1439
gi|353335801|ref|NW_003722960.1|		10607	1964	1799
gi|353335800|ref|NW_003722961.1|		10132	11	20652
gi|353335799|ref|NW_003722962.1|		9621	436	358
gi|353335798|ref|NW_003722963.1|		9600	2391	2448
gi|353335797|ref|NW_003722964.1|		9772	56	76
gi|353335796|ref|NW_003722965.1|		9688	537	1376
gi|353335795|ref|NW_003722966.1|		11647	2717	2209
gi|353335794|ref|NW_003722967.1|		9552	2857	1913
gi|353335793|ref|NW_003722968.1|		9471	2200	1885
gi|353335792|ref|NW_003722969.1|		10383	58047	82227
gi|353335791|ref|NW_003722970.1|		46879	139317	119598
gi|353335790|ref|NW_003722971.1|		9299	3684	3444
gi|353335789|ref|NW_003722972.1|		9263	0	0
gi|353335788|ref|NW_003722973.1|		9122	1030	1556
gi|353335787|ref|NW_003722974.1|		9034	2494	2237
gi|353335786|ref|NW_003722975.1|		9124	3076	437
gi|353335785|ref|NW_003722976.1|		8929	1977	1786
gi|353335784|ref|NW_003722977.1|		8862	1902	1399
gi|353335783|ref|NW_003722978.1|		8828	1568	1443
gi|353335782|ref|NW_003722979.1|		8818	2067	2092
gi|353335781|ref|NW_003722980.1|		9485	2157	2251
gi|353335780|ref|NW_003722981.1|		9877	2453	2277
gi|353335779|ref|NW_003722982.1|		8701	1614	1674
gi|353335778|ref|NW_003722983.1|		11831	13478	4642
gi|353335777|ref|NW_003722984.1|		9898	1209	951
gi|353335776|ref|NW_003722985.1|		10121	7133	8546
gi|353335775|ref|NW_003722986.1|		9427	886	1046
gi|353335774|ref|NW_003722987.1|		8717	1381	1384
gi|353335773|ref|NW_003722988.1|		8505	1520	1373
gi|353335772|ref|NW_003722989.1|		9258	1638	1632
gi|353335771|ref|NW_003722990.1|		8395	1369	1355
gi|353335770|ref|NW_003722991.1|		8346	1613	1354
gi|353335769|ref|NW_003722992.1|		8268	1512	1462
gi|353335768|ref|NW_003722993.1|		8255	1656	1313
gi|353335767|ref|NW_003722994.1|		8392	36881	33812
gi|353335766|ref|NW_003722995.1|		11801	28322	11835
gi|353335765|ref|NW_003722996.1|		9107	7524	6479
gi|353335764|ref|NW_003722997.1|		8398	7094	8067
gi|353335763|ref|NW_003722998.1|		8045	2897	2556
gi|353335762|ref|NW_003722999.1|		8460	2754	2577
gi|353335761|ref|NW_003723000.1|		8005	1820	1794
gi|353335760|ref|NW_003723001.1|		8830	4058	4007
gi|353335759|ref|NW_003723002.1|		8988	26007	23239
gi|353335758|ref|NW_003723003.1|		7976	2423	2320
gi|353335757|ref|NW_003723004.1|		12336	7790	2452
gi|353335756|ref|NW_003723005.1|		11773	2297	2394
gi|353335755|ref|NW_003723006.1|		7893	1478	1236
gi|353335754|ref|NW_003723007.1|		7697	1393	1196
gi|353335753|ref|NW_003723008.1|		8472	18	2783
gi|353335752|ref|NW_003723009.1|		8070	4188	4285
gi|353335751|ref|NW_003723010.1|		13562	1744	1544
gi|353335750|ref|NW_003723011.1|		8517	1631	1316
gi|353335749|ref|NW_003723012.1|		8817	795	4570
gi|353335748|ref|NW_003723013.1|		11827	13590	14424
gi|353335747|ref|NW_003723014.1|		7964	1122	1145
gi|353335746|ref|NW_003723015.1|		9888	5423	4683
gi|353335745|ref|NW_003723016.1|		7829	12	21884
gi|353335744|ref|NW_003723017.1|		7540	1581	1349
gi|353335743|ref|NW_003723018.1|		7796	1288	1155
gi|353335742|ref|NW_003723019.1|		7503	41819	36414
gi|353335741|ref|NW_003723020.1|		7569	1368	1592
gi|353335740|ref|NW_003723021.1|		7607	407	1142
gi|353335739|ref|NW_003723022.1|		7935	27698	27050
gi|353335738|ref|NW_003723023.1|		9222	4613	4059
gi|353335737|ref|NW_003723024.1|		8528	40544	33968
gi|353335736|ref|NW_003723025.1|		8890	1813	3357
gi|353335735|ref|NW_003723026.1|		9119	1244	736
gi|353335734|ref|NW_003723027.1|		7283	0	0
gi|353335733|ref|NW_003723028.1|		7265	2299	2408
gi|353335732|ref|NW_003723029.1|		8282	6563	14711
gi|353335731|ref|NW_003723030.1|		8671	7534	5726
gi|353335730|ref|NW_003723031.1|		7265	395	524
gi|353335729|ref|NW_003723032.1|		7142	1577	1599
gi|353335728|ref|NW_003723033.1|		7127	1763	1625
gi|353335727|ref|NW_003723034.1|		11777	16172	15203
gi|353335726|ref|NW_003723035.1|		14331	9610	2538
gi|353335725|ref|NW_003723036.1|		6997	1587	1401
gi|353335724|ref|NW_003723037.1|		8039	84	72
gi|353335723|ref|NW_003723038.1|		7134	1099	982
gi|353335722|ref|NW_003723039.1|		6922	527	1229
gi|353335721|ref|NW_003723040.1|		7643	1514	1269
gi|353335720|ref|NW_003723041.1|		7624	1215	924
gi|353335719|ref|NW_003723042.1|		10055	1223	1372
gi|353335718|ref|NW_003723043.1|		8071	26071	6030
gi|353335717|ref|NW_003723044.1|		7657	2798	3089
gi|353335716|ref|NW_003723045.1|		7980	6303	5450
gi|353335715|ref|NW_003723046.1|		8017	41265	39238
gi|353335714|ref|NW_003723047.1|		7181	4201	4305
gi|353335713|ref|NW_003723048.1|		7487	3196	1078
gi|353335712|ref|NW_003723049.1|		6730	940	167
gi|353335711|ref|NW_003723050.1|		6947	308	346
gi|353335710|ref|NW_003723051.1|		6714	1440	1452
gi|353335709|ref|NW_003723052.1|		6799	1221	1161
gi|353335708|ref|NW_003723053.1|		6764	511	439
gi|353335707|ref|NW_003723054.1|		6663	36760	32697
gi|353335706|ref|NW_003723055.1|		6663	3132	1935
gi|353335705|ref|NW_003723056.1|		6640	1048	1092
gi|353335704|ref|NW_003723057.1|		9016	5639	6114
gi|353335703|ref|NW_003723058.1|		12047	2204	20902
gi|353335702|ref|NW_003723059.1|		6719	1280	1367
gi|353335701|ref|NW_003723060.1|		7811	2014	1936
gi|353335700|ref|NW_003723061.1|		7023	1447	1615
gi|353335699|ref|NW_003723062.1|		6590	1390	850
gi|353335698|ref|NW_003723063.1|		6689	1426	1309
gi|353335697|ref|NW_003723064.1|		7738	1227	1126
gi|353335696|ref|NW_003723065.1|		6825	2356	2300
gi|353335695|ref|NW_003723066.1|		6508	560	1114
gi|353335694|ref|NW_003723067.1|		6675	1396	767
gi|353335693|ref|NW_003723068.1|		7152	1550	1439
gi|353335692|ref|NW_003723069.1|		6564	9436	16562
gi|353335691|ref|NW_003723070.1|		8324	1378	1218
gi|353335690|ref|NW_003723071.1|		7455	12352	23205
gi|353335689|ref|NW_003723072.1|		9510	2127	2102
gi|353335688|ref|NW_003723073.1|		6429	1526	1452
gi|353335687|ref|NW_003723074.1|		10508	1748	1531
gi|353335686|ref|NW_003723075.1|		6780	1311	1210
gi|353335685|ref|NW_003723076.1|		8260	2147	2127
gi|353335684|ref|NW_003723077.1|		9740	30920	25459
gi|353335683|ref|NW_003723078.1|		6535	1631	1444
gi|353335682|ref|NW_003723079.1|		6335	38907	33735
gi|353335681|ref|NW_003723080.1|		38537	10883	12089
gi|353335680|ref|NW_003723081.1|		6300	38395	32234
gi|353335679|ref|NW_003723082.1|		6293	1051	787
gi|353335678|ref|NW_003723083.1|		6283	2218	1479
gi|353335677|ref|NW_003723084.1|		6132	1580	1586
gi|353335676|ref|NW_003723085.1|		6128	37	62
gi|353335675|ref|NW_003723086.1|		6109	1394	539
gi|353335674|ref|NW_003723087.1|		6082	937	855
gi|353335673|ref|NW_003723088.1|		6562	1204	893
gi|353335672|ref|NW_003723089.1|		6060	1401	1427
gi|353335671|ref|NW_003723090.1|		6055	1184	1048
gi|353335670|ref|NW_003723091.1|		6045	881	1358
gi|353335669|ref|NW_003723092.1|		6029	2558	1465
gi|353335668|ref|NW_003723093.1|		6267	1328	1166
gi|353335667|ref|NW_003723094.1|		6015	1114	851
gi|353335666|ref|NW_003723095.1|		6012	1270	1123
gi|353335665|ref|NW_003723096.1|		5993	1278	1039
gi|353335664|ref|NW_003723097.1|		5985	0	0
gi|353335663|ref|NW_003723098.1|		6613	2492	1875
gi|353335662|ref|NW_003723099.1|		5973	33154	29746
gi|353335661|ref|NW_003723100.1|		8115	1448	10744
gi|353335660|ref|NW_003723101.1|		6053	9773	9662
gi|353335659|ref|NW_003723102.1|		7330	740	802
gi|353335658|ref|NW_003723103.1|		6719	1403	1265
gi|353335657|ref|NW_003723104.1|		6390	22389	20965
gi|353335656|ref|NW_003723105.1|		6041	69	73
gi|353335655|ref|NW_003723106.1|		6845	729	700
gi|353335654|ref|NW_003723107.1|		6062	11601	12649
gi|353335653|ref|NW_003723108.1|		7239	66119	61094
gi|353335652|ref|NW_003723109.1|		5885	1706	1577
gi|353335651|ref|NW_003723110.1|		5984	6089	5744
gi|353335650|ref|NW_003723111.1|		5872	1495	1236
gi|353335649|ref|NW_003723112.1|		6775	23948	21993
gi|353335648|ref|NW_003723113.1|		5869	28555	24887
gi|353335647|ref|NW_003723114.1|		5846	1370	1029
gi|353335646|ref|NW_003723115.1|		5846	972	741
gi|353335645|ref|NW_003723116.1|		5831	1315	1252
gi|353335644|ref|NW_003723117.1|		5829	2268	2289
gi|353335643|ref|NW_003723118.1|		5819	1369	1248
gi|353335642|ref|NW_003723119.1|		7390	6789	6762
gi|353335641|ref|NW_003723120.1|		5814	4298	4160
gi|353335640|ref|NW_003723121.1|		11867	6739	6707
gi|353335639|ref|NW_003723122.1|		5787	1180	1035
gi|353335638|ref|NW_003723123.1|		6352	593	708
gi|353335637|ref|NW_003723124.1|		6486	6315	38953
gi|353335636|ref|NW_003723125.1|		7257	8709	6891
gi|353335635|ref|NW_003723126.1|		5775	643	1563
gi|353335634|ref|NW_003723127.1|		5874	16	8
gi|353335633|ref|NW_003723128.1|		8549	6530	11319
gi|353335632|ref|NW_003723129.1|		10530	5837	4847
gi|353335631|ref|NW_003723130.1|		6123	4208	4339
gi|353335630|ref|NW_003723131.1|		5730	77	594
gi|353335629|ref|NW_003723132.1|		8090	3315	3490
gi|353335628|ref|NW_003723133.1|		5702	1011	731
gi|353335627|ref|NW_003723134.1|		6123	4152	4286
gi|353335626|ref|NW_003723135.1|		6674	1579	6069
gi|353335625|ref|NW_003723136.1|		5636	1236	1054
gi|353335624|ref|NW_003723137.1|		5900	1047	942
gi|353335623|ref|NW_003723138.1|		6175	768	802
gi|353335622|ref|NW_003723139.1|		5542	53329	49738
gi|353335621|ref|NW_003723140.1|		8180	5081	6775
gi|353335620|ref|NW_003723141.1|		5889	2295	2306
gi|353335619|ref|NW_003723142.1|		6562	37512	92412
gi|353335618|ref|NW_003723143.1|		5622	737	1048
gi|353335617|ref|NW_003723144.1|		6257	1042	5624
gi|353335616|ref|NW_003723145.1|		5808	116	96
gi|353335615|ref|NW_003723146.1|		6351	8780	16988
gi|353335614|ref|NW_003723147.1|		6510	3092	287
gi|353335613|ref|NW_003723148.1|		6365	31543	27116
gi|353335612|ref|NW_003723149.1|		6022	9334	9533
gi|353335611|ref|NW_003723150.1|		5554	3460	3340
gi|353335610|ref|NW_003723151.1|		5451	31754	26962
gi|353335609|ref|NW_003723152.1|		5789	2706	1543
gi|353335608|ref|NW_003723153.1|		5826	657	592
gi|353335607|ref|NW_003723154.1|		5565	3500	3516
gi|353335606|ref|NW_003723155.1|		6948	7657	6120
gi|353335605|ref|NW_003723156.1|		5787	1394	1275
gi|353335604|ref|NW_003723157.1|		5383	1042	1055
gi|353335603|ref|NW_003723158.1|		5372	942	747
gi|353335602|ref|NW_003723159.1|		5673	1022	1062
gi|353335601|ref|NW_003723160.1|		5625	350	454
gi|353335600|ref|NW_003723161.1|		5356	30359	26317
gi|353335599|ref|NW_003723162.1|		5504	1079	915
gi|353335598|ref|NW_003723163.1|		5346	1203	1017
gi|353335597|ref|NW_003723164.1|		8371	212	3501
gi|353335596|ref|NW_003723165.1|		6105	3311	3235
gi|353335595|ref|NW_003723166.1|		5312	28162	22902
gi|353335594|ref|NW_003723167.1|		5523	11136	10665
gi|353335593|ref|NW_003723168.1|		5297	1445	1255
gi|353335592|ref|NW_003723169.1|		6428	28958	23692
gi|353335591|ref|NW_003723170.1|		5272	229	483
gi|353335590|ref|NW_003723171.1|		6452	7494	7336
gi|353335589|ref|NW_003723172.1|		5847	672	674
gi|353335588|ref|NW_003723173.1|		5235	68	1170
gi|353335587|ref|NW_003723174.1|		5476	912	916
gi|353335586|ref|NW_003723175.1|		5220	1341	1188
gi|353335585|ref|NW_003723176.1|		5210	981	913
gi|353335584|ref|NW_003723177.1|		5197	957	908
gi|353335583|ref|NW_003723178.1|		7555	7584	8449
gi|353335582|ref|NW_003723179.1|		5197	38513	32580
gi|353335581|ref|NW_003723180.1|		5739	159	266
gi|353335580|ref|NW_003723181.1|		5398	2260	1423
gi|353335579|ref|NW_003723182.1|		6702	1060	1090
gi|353335578|ref|NW_003723183.1|		5173	787	827
gi|353335577|ref|NW_003723184.1|		5451	637	728
gi|353335576|ref|NW_003723185.1|		6365	753	515
gi|353335575|ref|NW_003723186.1|		6136	3877	8430
gi|353335574|ref|NW_003723187.1|		5357	890	1159
gi|353335573|ref|NW_003723188.1|		5143	32887	3867
gi|353335572|ref|NW_003723189.1|		5141	1375	1235
gi|353335571|ref|NW_003723190.1|		5601	68	4653
gi|353335570|ref|NW_003723191.1|		5119	1508	1378
gi|353335569|ref|NW_003723192.1|		6203	767	641
gi|353335568|ref|NW_003723193.1|		5105	12	1503
gi|353335567|ref|NW_003723194.1|		5413	778	700
gi|353335566|ref|NW_003723195.1|		5100	927	725
gi|353335565|ref|NW_003723196.1|		5092	1318	1144
gi|353335564|ref|NW_003723197.1|		5084	898	654
gi|353335563|ref|NW_003723198.1|		5072	1086	917
gi|353335562|ref|NW_003723199.1|		5169	52	743
gi|353335561|ref|NW_003723200.1|		5453	1296	1086
gi|353335560|ref|NW_003723201.1|		7376	28454	19311
gi|353335559|ref|NW_003723202.1|		5560	1063	978
gi|353335558|ref|NW_003723203.1|		7630	1898	2349
gi|353335557|ref|NW_003723204.1|		5227	299	3483
gi|353335556|ref|NW_003723205.1|		9806	8352	8079
gi|353335555|ref|NW_003723206.1|		5338	7	9519
gi|353335554|ref|NW_003723207.1|		5014	27768	22912
gi|353335553|ref|NW_003723208.1|		5009	175	786
gi|353335552|ref|NW_003723209.1|		5007	969	926
gi|353335551|ref|NW_003723210.1|		5006	1199	753
gi|353335550|ref|NW_003723211.1|		8911	25743	31075
gi|353335549|ref|NW_003723212.1|		8972	9585	1013
gi|353335548|ref|NW_003723213.1|		7633	28193	26495
gi|353335547|ref|NW_003723214.1|		5571	1684	1641
gi|353335546|ref|NW_003723215.1|		5180	4843	4430
gi|353335545|ref|NW_003723216.1|		5469	372	3422
gi|353335544|ref|NW_003723217.1|		4966	764	741
gi|353335543|ref|NW_003723218.1|		6566	781	1073
gi|353335542|ref|NW_003723219.1|		5934	713	667
gi|353335541|ref|NW_003723220.1|		4960	774	761
gi|353335540|ref|NW_003723221.1|		5048	434	408
gi|353335539|ref|NW_003723222.1|		4945	2590	1810
gi|353335538|ref|NW_003723223.1|		4940	30141	26574
gi|353335537|ref|NW_003723224.1|		7862	49750	46492
gi|353335536|ref|NW_003723225.1|		4897	768	575
gi|353335535|ref|NW_003723226.1|		5218	2215	2473
gi|353335534|ref|NW_003723227.1|		5346	1602	2199
gi|353335533|ref|NW_003723228.1|		4888	824	817
gi|353335532|ref|NW_003723229.1|		4887	963	865
gi|353335531|ref|NW_003723230.1|		4878	2264	2247
gi|353335530|ref|NW_003723231.1|		4876	24497	20486
gi|353335529|ref|NW_003723232.1|		4871	846	1063
gi|353335528|ref|NW_003723233.1|		4871	883	1046
gi|353335527|ref|NW_003723234.1|		6284	707	897
gi|353335526|ref|NW_003723235.1|		8419	737	686
gi|353335525|ref|NW_003723236.1|		5492	4120	4099
gi|353335524|ref|NW_003723237.1|		4853	996	1001
gi|353335523|ref|NW_003723238.1|		8790	5663	2890
gi|353335522|ref|NW_003723239.1|		4823	1008	944
gi|353335521|ref|NW_003723240.1|		4813	789	838
gi|353335520|ref|NW_003723241.1|		4805	4382	2447
gi|353335519|ref|NW_003723242.1|		5384	2316	1149
gi|353335518|ref|NW_003723243.1|		4786	0	0
gi|353335517|ref|NW_003723244.1|		8854	80400	72507
gi|353335516|ref|NW_003723245.1|		4881	1080	1059
gi|353335515|ref|NW_003723246.1|		5775	10514	10666
gi|353335514|ref|NW_003723247.1|		6225	2274	2282
gi|353335513|ref|NW_003723248.1|		4762	1317	1125
gi|353335512|ref|NW_003723249.1|		6025	2423	2423
gi|353335511|ref|NW_003723250.1|		4747	5192	2533
gi|353335510|ref|NW_003723251.1|		5069	17269	14008
gi|353335509|ref|NW_003723252.1|		7129	2339	2168
gi|353335508|ref|NW_003723253.1|		6169	2386	2129
gi|353335507|ref|NW_003723254.1|		5648	1040	2180
gi|353335506|ref|NW_003723255.1|		5382	6887	7495
gi|353335505|ref|NW_003723256.1|		4727	2404	2089
gi|353335504|ref|NW_003723257.1|		6248	665	778
gi|353335503|ref|NW_003723258.1|		4722	1141	1107
gi|353335502|ref|NW_003723259.1|		4721	872	997
gi|353335501|ref|NW_003723260.1|		5220	5078	4744
gi|353335500|ref|NW_003723261.1|		5193	368	289
gi|353335499|ref|NW_003723262.1|		4696	854	637
gi|353335498|ref|NW_003723263.1|		4694	838	692
gi|353335497|ref|NW_003723264.1|		5334	1854	1834
gi|353335496|ref|NW_003723265.1|		4677	47033	43047
gi|353335495|ref|NW_003723266.1|		5262	9833	10317
gi|353335494|ref|NW_003723267.1|		4656	548	489
gi|353335493|ref|NW_003723268.1|		4656	1132	1150
gi|353335492|ref|NW_003723269.1|		4648	4948	4642
gi|353335491|ref|NW_003723270.1|		5865	769	831
gi|353335490|ref|NW_003723271.1|		4628	2975	2814
gi|353335489|ref|NW_003723272.1|		7595	856	609
gi|353335488|ref|NW_003723273.1|		4619	1363	808
gi|353335487|ref|NW_003723274.1|		4618	45899	41514
gi|353335486|ref|NW_003723275.1|		4603	1642	1495
gi|353335485|ref|NW_003723276.1|		6708	4261	7013
gi|353335484|ref|NW_003723277.1|		4915	35	2596
gi|353335483|ref|NW_003723278.1|		4592	972	899
gi|353335482|ref|NW_003723279.1|		5282	23792	21265
gi|353335481|ref|NW_003723280.1|		6697	873	763
gi|353335480|ref|NW_003723281.1|		4930	1534	1495
gi|353335479|ref|NW_003723282.1|		4562	31452	28207
gi|353335478|ref|NW_003723283.1|		4559	1016	792
gi|353335477|ref|NW_003723284.1|		5312	967	936
gi|353335476|ref|NW_003723285.1|		4647	657	652
gi|353335475|ref|NW_003723286.1|		4538	751	701
gi|353335474|ref|NW_003723287.1|		4636	15841	15765
gi|353335473|ref|NW_003723288.1|		4535	26191	21534
gi|353335472|ref|NW_003723289.1|		4524	20808	18668
gi|353335471|ref|NW_003723290.1|		4524	0	0
gi|353335470|ref|NW_003723291.1|		4516	392	1084
gi|353335469|ref|NW_003723292.1|		4514	4568	5609
gi|353335468|ref|NW_003723293.1|		7238	2841	2757
gi|353335467|ref|NW_003723294.1|		6575	57014	4361
gi|353335466|ref|NW_003723295.1|		4495	970	863
gi|353335465|ref|NW_003723296.1|		4488	714	624
gi|353335464|ref|NW_003723297.1|		4706	28	1873
gi|353335463|ref|NW_003723298.1|		4480	811	678
gi|353335462|ref|NW_003723299.1|		4579	245	52
gi|353335461|ref|NW_003723300.1|		5322	854	623
gi|353335460|ref|NW_003723301.1|		4839	1204	1288
gi|353335459|ref|NW_003723302.1|		4576	2031	2040
gi|353335458|ref|NW_003723303.1|		4780	257	3336
gi|353335457|ref|NW_003723304.1|		4459	899	771
gi|353335456|ref|NW_003723305.1|		5078	3295	3296
gi|353335455|ref|NW_003723306.1|		4867	889	867
gi|353335454|ref|NW_003723307.1|		5308	13190	13297
gi|353335453|ref|NW_003723308.1|		4431	722	663
gi|353335452|ref|NW_003723309.1|		4430	21	0
gi|353335451|ref|NW_003723310.1|		4414	974	919
gi|353335450|ref|NW_003723311.1|		4393	957	930
gi|353335449|ref|NW_003723312.1|		4393	9763	8788
gi|353335448|ref|NW_003723313.1|		4644	16010	28862
gi|353335447|ref|NW_003723314.1|		4613	611	521
gi|353335446|ref|NW_003723315.1|		4485	871	810
gi|353335445|ref|NW_003723316.1|		4508	979	871
gi|353335444|ref|NW_003723317.1|		8827	10304	9094
gi|353335443|ref|NW_003723318.1|		4364	803	780
gi|353335442|ref|NW_003723319.1|		5680	20456	16590
gi|353335441|ref|NW_003723320.1|		4352	2937	2934
gi|353335440|ref|NW_003723321.1|		4345	2164	1566
gi|353335439|ref|NW_003723322.1|		4829	2080	2039
gi|353335438|ref|NW_003723323.1|		5187	4	4105
gi|353335437|ref|NW_003723324.1|		4467	672	531
gi|353335436|ref|NW_003723325.1|		4321	719	270
gi|353335435|ref|NW_003723326.1|		4408	1269	1705
gi|353335434|ref|NW_003723327.1|		5268	3330	3257
gi|353335433|ref|NW_003723328.1|		6665	8947	8606
gi|353335432|ref|NW_003723329.1|		4398	646	469
gi|353335431|ref|NW_003723330.1|		8963	5490	4676
gi|353335430|ref|NW_003723331.1|		4728	887	949
gi|353335429|ref|NW_003723332.1|		4291	1036	953
gi|353335428|ref|NW_003723333.1|		4288	822	704
gi|353335427|ref|NW_003723334.1|		4659	6110	3815
gi|353335426|ref|NW_003723335.1|		4719	12374	4414
gi|353335425|ref|NW_003723336.1|		5446	4271	1712
gi|353335424|ref|NW_003723337.1|		4383	333	374
gi|353335423|ref|NW_003723338.1|		4279	1034	965
gi|353335422|ref|NW_003723339.1|		4274	24648	21189
gi|353335421|ref|NW_003723340.1|		4269	1066	1063
gi|353335420|ref|NW_003723341.1|		6033	5542	7771
gi|353335419|ref|NW_003723342.1|		6244	1092	1072
gi|353335418|ref|NW_003723343.1|		7470	1830	1716
gi|353335417|ref|NW_003723344.1|		4593	6845	6380
gi|353335416|ref|NW_003723345.1|		6282	39347	39857
gi|353335415|ref|NW_003723346.1|		4367	1022	857
gi|353335414|ref|NW_003723347.1|		4244	4065	4165
gi|353335413|ref|NW_003723348.1|		4343	165	540
gi|353335412|ref|NW_003723349.1|		4242	1602	641
gi|353335411|ref|NW_003723350.1|		4239	582	602
gi|353335410|ref|NW_003723351.1|		4567	307	4386
gi|353335409|ref|NW_003723352.1|		4490	1308	1237
gi|353335408|ref|NW_003723353.1|		4728	109	130
gi|353335407|ref|NW_003723354.1|		8193	1255	1905
gi|353335406|ref|NW_003723355.1|		4212	3727	3631
gi|353335405|ref|NW_003723356.1|		4208	1029	911
gi|353335404|ref|NW_003723357.1|		5279	696	328
gi|353335403|ref|NW_003723358.1|		4192	442	105
gi|353335402|ref|NW_003723359.1|		4191	22560	20031
gi|353335401|ref|NW_003723360.1|		4298	604	517
gi|353335400|ref|NW_003723361.1|		6827	2850	2853
gi|353335399|ref|NW_003723362.1|		4489	862	745
gi|353335398|ref|NW_003723363.1|		7256	29908	28655
gi|353335397|ref|NW_003723364.1|		4534	1333	703
gi|353335396|ref|NW_003723365.1|		5479	11560	6067
gi|353335395|ref|NW_003723366.1|		4263	2663	2579
gi|353335394|ref|NW_003723367.1|		4162	36868	33760
gi|353335393|ref|NW_003723368.1|		4358	333	361
gi|353335392|ref|NW_003723369.1|		4152	777	741
gi|353335391|ref|NW_003723370.1|		8069	4103	9308
gi|353335390|ref|NW_003723371.1|		4600	369	281
gi|353335389|ref|NW_003723372.1|		5025	22304	21342
gi|353335388|ref|NW_003723373.1|		4117	782	654
gi|353335387|ref|NW_003723374.1|		4297	789	784
gi|353335386|ref|NW_003723375.1|		4415	5945	1386
gi|353335385|ref|NW_003723376.1|		4105	573	454
gi|353335384|ref|NW_003723377.1|		4241	805	849
gi|353335383|ref|NW_003723378.1|		4599	1402	2316
gi|353335382|ref|NW_003723379.1|		7727	534	8769
gi|353335381|ref|NW_003723380.1|		7985	13326	11473
gi|353335380|ref|NW_003723381.1|		4089	0	0
gi|353335379|ref|NW_003723382.1|		4183	218	179
gi|353335378|ref|NW_003723383.1|		8721	10620	5765
gi|353335377|ref|NW_003723384.1|		4873	1773	1667
gi|353335376|ref|NW_003723385.1|		4166	912	886
gi|353335375|ref|NW_003723386.1|		4066	732	549
gi|353335374|ref|NW_003723387.1|		4311	163	1107
gi|353335373|ref|NW_003723388.1|		4547	999	1026
gi|353335372|ref|NW_003723389.1|		4045	984	882
gi|353335371|ref|NW_003723390.1|		4775	605	618
gi|353335370|ref|NW_003723391.1|		4520	605	679
gi|353335369|ref|NW_003723392.1|		4006	890	818
gi|353335368|ref|NW_003723393.1|		4005	892	752
gi|353335367|ref|NW_003723394.1|		4985	167	2252
gi|353335366|ref|NW_003723395.1|		3997	629	547
gi|353335365|ref|NW_003723396.1|		4444	3606	3096
gi|353335364|ref|NW_003723397.1|		8606	3743	3400
gi|353335363|ref|NW_003723398.1|		4322	1698	582
gi|353335362|ref|NW_003723399.1|		3995	731	660
gi|353335361|ref|NW_003723400.1|		4357	49414	46234
gi|353335360|ref|NW_003723401.1|		4923	598	821
gi|353335359|ref|NW_003723402.1|		4084	1160	1012
gi|353335358|ref|NW_003723403.1|		3982	948	848
gi|353335357|ref|NW_003723404.1|		4323	528	556
gi|353335356|ref|NW_003723405.1|		4206	656	581
gi|353335355|ref|NW_003723406.1|		4231	789	768
gi|353335354|ref|NW_003723407.1|		3969	4705	4299
gi|353335353|ref|NW_003723408.1|		4062	158	279
gi|353335352|ref|NW_003723409.1|		9499	19371	1327
gi|353335351|ref|NW_003723410.1|		4338	959	663
gi|353335350|ref|NW_003723411.1|		4385	585	33
gi|353335349|ref|NW_003723412.1|		4044	492	102
gi|353335348|ref|NW_003723413.1|		3923	850	836
gi|353335347|ref|NW_003723414.1|		4269	1431	1566
gi|353335346|ref|NW_003723415.1|		3914	309	262
gi|353335345|ref|NW_003723416.1|		4004	25242	25887
gi|353335344|ref|NW_003723417.1|		4261	801	772
gi|353335343|ref|NW_003723418.1|		4022	829	780
gi|353335342|ref|NW_003723419.1|		3900	957	502
gi|353335341|ref|NW_003723420.1|		4093	581	432
gi|353335340|ref|NW_003723421.1|		3895	794	783
gi|353335339|ref|NW_003723422.1|		3893	16312	15199
gi|353335338|ref|NW_003723423.1|		4368	901	863
gi|353335337|ref|NW_003723424.1|		4230	2286	720
gi|353335336|ref|NW_003723425.1|		3886	692	633
gi|353335335|ref|NW_003723426.1|		5460	804	820
gi|353335334|ref|NW_003723427.1|		3884	1331	1339
gi|353335333|ref|NW_003723428.1|		4083	637	608
gi|353335332|ref|NW_003723429.1|		3877	513	72
gi|353335331|ref|NW_003723430.1|		3875	876	789
gi|353335330|ref|NW_003723431.1|		4072	1779	1759
gi|353335329|ref|NW_003723432.1|		6626	932	947
gi|353335328|ref|NW_003723433.1|		8954	6993	2693
gi|353335327|ref|NW_003723434.1|		4198	3874	3179
gi|353335326|ref|NW_003723435.1|		6776	423	7351
gi|353335325|ref|NW_003723436.1|		4766	1016	1451
gi|353335324|ref|NW_003723437.1|		4108	5738	5099
gi|353335323|ref|NW_003723438.1|		3843	4141	3733
gi|353335322|ref|NW_003723439.1|		4310	972	862
gi|353335321|ref|NW_003723440.1|		4309	2884	3830
gi|353335320|ref|NW_003723441.1|		3938	824	796
gi|353335319|ref|NW_003723442.1|		3953	3580	3429
gi|353335318|ref|NW_003723443.1|		4474	4720	4745
gi|353335317|ref|NW_003723444.1|		4437	374	460
gi|353335316|ref|NW_003723445.1|		4492	182	8778
gi|353335315|ref|NW_003723446.1|		4630	110	75
gi|353335314|ref|NW_003723447.1|		6512	1685	1603
gi|353335313|ref|NW_003723448.1|		4212	2012	536
gi|353335312|ref|NW_003723449.1|		4566	33	23
gi|353335311|ref|NW_003723450.1|		4141	8941	7790
gi|353335310|ref|NW_003723451.1|		5474	8868	1180
gi|353335309|ref|NW_003723452.1|		3765	791	718
gi|353335308|ref|NW_003723453.1|		4236	805	678
gi|353335307|ref|NW_003723454.1|		7490	4	5096
gi|353335306|ref|NW_003723455.1|		3959	548	511
gi|353335305|ref|NW_003723456.1|		4247	505	82
gi|353335304|ref|NW_003723457.1|		4948	538	661
gi|353335303|ref|NW_003723458.1|		3723	744	609
gi|353335302|ref|NW_003723459.1|		4187	1	4503
gi|353335301|ref|NW_003723460.1|		4093	18111	16147
gi|353335300|ref|NW_003723461.1|		4733	8239	531
gi|353335299|ref|NW_003723462.1|		3954	1	3872
gi|353335298|ref|NW_003723463.1|		3949	597	32
gi|353335297|ref|NW_003723464.1|		4108	4451	4167
gi|353335296|ref|NW_003723465.1|		5198	2	5220
gi|353335295|ref|NW_003723466.1|		4192	996	594
gi|353335294|ref|NW_003723467.1|		3804	1949	2047
gi|353335293|ref|NW_003723468.1|		4220	650	619
gi|353335292|ref|NW_003723469.1|		3975	535	516
gi|353335291|ref|NW_003723470.1|		3920	1195	1113
gi|353335290|ref|NW_003723471.1|		4159	786	791
gi|353335289|ref|NW_003723472.1|		4101	571	652
gi|353335288|ref|NW_003723473.1|		4176	1512	653
gi|353335287|ref|NW_003723474.1|		4212	3135	2524
gi|353335286|ref|NW_003723475.1|		7730	1144	1179
gi|353335285|ref|NW_003723476.1|		3958	2625	3043
gi|353335284|ref|NW_003723477.1|		3621	844	864
gi|353335283|ref|NW_003723478.1|		3793	620	586
gi|353335282|ref|NW_003723479.1|		4879	425	948
gi|353335281|ref|NW_003723480.1|		3611	550	287
gi|353335280|ref|NW_003723481.1|		4010	12732	12221
gi|353335279|ref|NW_003723482.1|		4040	379	386
gi|353335278|ref|NW_003723483.1|		9051	2585	2546
gi|353335277|ref|NW_003723484.1|		3598	1089	8257
gi|353335276|ref|NW_003723485.1|		3596	0	0
gi|353335275|ref|NW_003723486.1|		5579	738	738
gi|353335274|ref|NW_003723487.1|		3794	493	422
gi|353335273|ref|NW_003723488.1|		4294	1511	1478
gi|353335272|ref|NW_003723489.1|		4585	3310	3234
gi|353335271|ref|NW_003723490.1|		3584	733	710
gi|353335270|ref|NW_003723491.1|		3678	5725	6108
gi|353335269|ref|NW_003723492.1|		7625	231	298
gi|353335268|ref|NW_003723493.1|		3570	751	788
gi|353335267|ref|NW_003723494.1|		4333	625	547
gi|353335266|ref|NW_003723495.1|		3560	751	716
gi|353335265|ref|NW_003723496.1|		3988	525	514
gi|353335264|ref|NW_003723497.1|		3555	727	640
gi|353335263|ref|NW_003723498.1|		3975	27	33
gi|353335262|ref|NW_003723499.1|		4423	83	448
gi|353335261|ref|NW_003723500.1|		3531	696	576
gi|353335260|ref|NW_003723501.1|		3530	835	754
gi|353335259|ref|NW_003723502.1|		4199	5186	5087
gi|353335258|ref|NW_003723503.1|		10496	4105	2402
gi|353335257|ref|NW_003723504.1|		5304	416	601
gi|353335256|ref|NW_003723505.1|		4810	262	2503
gi|353335255|ref|NW_003723506.1|		4343	259	238
gi|353335254|ref|NW_003723507.1|		5525	23099	21239
gi|353335253|ref|NW_003723508.1|		4013	668	595
gi|353335252|ref|NW_003723509.1|		4087	407	411
gi|353335251|ref|NW_003723510.1|		4472	1498	1411
gi|353335250|ref|NW_003723511.1|		3459	908	440
gi|353335249|ref|NW_003723512.1|		5396	9643	8397
gi|353335248|ref|NW_003723513.1|		3692	420	248
gi|353335247|ref|NW_003723514.1|		3689	803	820
gi|353335246|ref|NW_003723515.1|		3442	0	0
gi|353335245|ref|NW_003723516.1|		3439	1170	349
gi|353335244|ref|NW_003723517.1|		3754	5538	1253
gi|353335243|ref|NW_003723518.1|		3587	121	351
gi|353335242|ref|NW_003723519.1|		3575	8	983
gi|353335241|ref|NW_003723520.1|		4639	5180	4846
gi|353335240|ref|NW_003723521.1|		3399	614	468
gi|353335239|ref|NW_003723522.1|		3391	624	500
gi|353335238|ref|NW_003723523.1|		4913	28368	24977
gi|353335237|ref|NW_003723524.1|		3366	759	728
gi|353335236|ref|NW_003723525.1|		3363	2429	1181
gi|353335235|ref|NW_003723526.1|		5547	21308	19624
gi|353335234|ref|NW_003723527.1|		4421	4296	4674
gi|353335233|ref|NW_003723528.1|		3890	659	705
gi|353335232|ref|NW_003723529.1|		5467	24733	26148
gi|353335231|ref|NW_003723530.1|		3652	5	410
gi|353335230|ref|NW_003723531.1|		3675	2113	2047
gi|353335229|ref|NW_003723532.1|		5889	1512	1262
gi|353335228|ref|NW_003723533.1|		10136	23299	20753
gi|353335227|ref|NW_003723534.1|		4335	378	428
gi|353335226|ref|NW_003723535.1|		5532	2439	1418
gi|353335225|ref|NW_003723536.1|		3661	38641	5862
gi|353335224|ref|NW_003723537.1|		3471	8540	3767
gi|353335223|ref|NW_003723538.1|		4032	621	594
gi|353335222|ref|NW_003723539.1|		4546	560	451
gi|353335221|ref|NW_003723540.1|		3762	364	476
gi|353335220|ref|NW_003723541.1|		3192	474	364
gi|353335219|ref|NW_003723542.1|		3984	3828	4689
gi|353335218|ref|NW_003723543.1|		4969	452	298
gi|353335217|ref|NW_003723544.1|		3991	253	242
gi|353335216|ref|NW_003723545.1|		3251	924	907
gi|353335215|ref|NW_003723546.1|		3778	855	812
gi|353335214|ref|NW_003723547.1|		3138	424	335
gi|353335213|ref|NW_003723548.1|		5556	2423	2401
gi|353335212|ref|NW_003723549.1|		5752	477	478
gi|353335211|ref|NW_003723550.1|		4009	3657	2781
gi|353335210|ref|NW_003723551.1|		3421	345	322
gi|353335209|ref|NW_003723552.1|		12986	21385	20298
gi|353335208|ref|NW_003723553.1|		3551	58	65
gi|353335207|ref|NW_003723554.1|		3094	748	681
gi|353335206|ref|NW_003723555.1|		4017	13383	3585
gi|353335205|ref|NW_003723556.1|		3080	602	1154
gi|353335204|ref|NW_003723557.1|		45295	5030	4988
gi|353335203|ref|NW_003723558.1|		3695	195	108
gi|353335202|ref|NW_003723559.1|		3478	934	828
gi|353335201|ref|NW_003723560.1|		3151	12832	11555
gi|353335200|ref|NW_003723561.1|		3927	761	726
gi|353335199|ref|NW_003723562.1|		36662	37518	31295
gi|353335198|ref|NW_003723563.1|		2995	0	0
gi|353335197|ref|NW_003723564.1|		3870	234	380
gi|353335196|ref|NW_003723565.1|		4397	97	2035
gi|353335195|ref|NW_003723566.1|		4103	7623	7606
gi|353335194|ref|NW_003723567.1|		7435	3347	2760
gi|353335193|ref|NW_003723568.1|		2956	1011	845
gi|353335192|ref|NW_003723569.1|		3247	594	550
gi|353335191|ref|NW_003723570.1|		6253	4655	4291
gi|353335190|ref|NW_003723571.1|		2904	626	599
gi|353335189|ref|NW_003723572.1|		3764	7309	4661
gi|353335188|ref|NW_003723573.1|		3682	352	365
gi|353335187|ref|NW_003723574.1|		4833	1377	7732
gi|353335186|ref|NW_003723575.1|		2983	904	909
gi|353335185|ref|NW_003723576.1|		4195	752	800
gi|353335184|ref|NW_003723577.1|		7894	17598	16739
gi|353335183|ref|NW_003723578.1|		2869	3690	7331
gi|353335182|ref|NW_003723579.1|		4190	2351	2359
gi|353335181|ref|NW_003723580.1|		2951	493	435
gi|353335180|ref|NW_003723581.1|		3191	1758	716
gi|353335179|ref|NW_003723582.1|		4058	1876	39772
gi|353335178|ref|NW_003723583.1|		3657	1219	1101
gi|353335177|ref|NW_003723584.1|		3027	15980	15541
gi|353335176|ref|NW_003723585.1|		5634	3868	1086
gi|353335175|ref|NW_003723586.1|		4050	8	4016
gi|353335174|ref|NW_003723587.1|		5440	23346	20566
gi|353335173|ref|NW_003723588.1|		5151	664	763
gi|353335172|ref|NW_003723589.1|		3386	931	1130
gi|353335171|ref|NW_003723590.1|		3663	264	199
gi|353335170|ref|NW_003723591.1|		3930	867	710
gi|353335169|ref|NW_003723592.1|		3959	400	396
gi|353335168|ref|NW_003723593.1|		2785	2945	2442
gi|353335167|ref|NW_003723594.1|		3663	257	242
gi|353335166|ref|NW_003723595.1|		5368	120	84
gi|353335165|ref|NW_003723596.1|		4015	1334	1407
gi|353335164|ref|NW_003723597.1|		4206	8737	2796
gi|353335163|ref|NW_003723598.1|		4173	482	358
gi|353335162|ref|NW_003723599.1|		5550	4125	4500
gi|353335161|ref|NW_003723600.1|		3218	3224	3335
gi|353335160|ref|NW_003723601.1|		3569	20428	18540
gi|353335159|ref|NW_003723602.1|		2700	9813	7689
gi|353335158|ref|NW_003723603.1|		3542	266	4145
gi|353335157|ref|NW_003723604.1|		3786	641	701
gi|353335156|ref|NW_003723605.1|		3015	4292	3893
gi|353335155|ref|NW_003723606.1|		2649	496	340
gi|353335154|ref|NW_003723607.1|		3225	591	558
gi|353335153|ref|NW_003723608.1|		3504	227	3
gi|353335152|ref|NW_003723609.1|		3267	3303	4147
gi|353335151|ref|NW_003723610.1|		3787	940	1001
gi|353335150|ref|NW_003723611.1|		2609	21092	19396
gi|353335149|ref|NW_003723612.1|		3756	1215	947
gi|353335148|ref|NW_003723613.1|		2604	0	0
gi|353335147|ref|NW_003723614.1|		3572	727	649
gi|353335146|ref|NW_003723615.1|		3750	209	229
gi|353335145|ref|NW_003723616.1|		4368	7291	6999
gi|353335144|ref|NW_003723617.1|		3476	2821	2694
gi|353335143|ref|NW_003723618.1|		3449	3861	3630
gi|353335142|ref|NW_003723619.1|		2972	6505	6054
gi|353335141|ref|NW_003723620.1|		3710	1541	1649
gi|353335140|ref|NW_003723621.1|		3272	474	506
gi|353335139|ref|NW_003723622.1|		3254	469	452
gi|353335138|ref|NW_003723623.1|		3250	351	369
gi|353335137|ref|NW_003723624.1|		4008	1030	982
gi|353335136|ref|NW_003723625.1|		5970	13282	1094
gi|353335135|ref|NW_003723626.1|		4209	5633	263
gi|353335134|ref|NW_003723627.1|		2998	1975	1822
gi|353335133|ref|NW_003723628.1|		2494	609	565
gi|353335132|ref|NW_003723629.1|		3166	436	378
gi|353335131|ref|NW_003723630.1|		3266	17701	13396
gi|353335130|ref|NW_003723631.1|		3271	16961	1112
gi|353335129|ref|NW_003723632.1|		2448	484	441
gi|353335128|ref|NW_003723633.1|		3733	13321	13171
gi|353335127|ref|NW_003723634.1|		2433	568	458
gi|353335126|ref|NW_003723635.1|		7839	1779	1754
gi|353335125|ref|NW_003723636.1|		4542	1712	1729
gi|353335124|ref|NW_003723637.1|		2420	527	539
gi|353335123|ref|NW_003723638.1|		6349	34094	658
gi|353335122|ref|NW_003723639.1|		3525	258	251
gi|353335121|ref|NW_003723640.1|		7020	246	212
gi|353335120|ref|NW_003723641.1|		2410	454	419
gi|353335119|ref|NW_003723642.1|		4676	2728	3676
gi|353335118|ref|NW_003723643.1|		2844	567	737
gi|353335117|ref|NW_003723644.1|		2392	56	53
gi|353335116|ref|NW_003723645.1|		2376	493	333
gi|353335115|ref|NW_003723646.1|		4147	3751	4386
gi|353335114|ref|NW_003723647.1|		2373	956	937
gi|353335113|ref|NW_003723648.1|		9612	2855	2692
gi|353335112|ref|NW_003723649.1|		2372	302	161
gi|353335111|ref|NW_003723650.1|		6946	286	2004
gi|353335110|ref|NW_003723651.1|		3377	325	344
gi|353335109|ref|NW_003723652.1|		4231	2543	2046
gi|353335108|ref|NW_003723653.1|		3586	114	405
gi|353335107|ref|NW_003723654.1|		10239	566	509
gi|353335106|ref|NW_003723655.1|		3524	315	345
gi|353335105|ref|NW_003723656.1|		3577	416	377
gi|353335104|ref|NW_003723657.1|		2334	1057	1135
gi|353335103|ref|NW_003723658.1|		4151	2	3149
gi|353335102|ref|NW_003723659.1|		3234	708	712
gi|353335101|ref|NW_003723660.1|		3392	1826	1521
gi|353335100|ref|NW_003723661.1|		2316	574	623
gi|353335099|ref|NW_003723662.1|		3125	369	394
gi|353335098|ref|NW_003723663.1|		3308	419	433
gi|353335097|ref|NW_003723664.1|		2297	509	433
gi|353335096|ref|NW_003723665.1|		2291	3245	3589
gi|353335095|ref|NW_003723666.1|		3932	262	321
gi|353335094|ref|NW_003723667.1|		2277	503	515
gi|353335093|ref|NW_003723668.1|		3318	244	234
gi|353335092|ref|NW_003723669.1|		4390	1922	409
gi|353335091|ref|NW_003723670.1|		3206	296	139
gi|353335090|ref|NW_003723671.1|		3835	392	258
gi|353335089|ref|NW_003723672.1|		2538	611	3364
gi|353335088|ref|NW_003723673.1|		6701	3316	377
gi|353335087|ref|NW_003723674.1|		3545	26949	24360
gi|353335086|ref|NW_003723675.1|		3369	825	828
gi|353335085|ref|NW_003723676.1|		2232	511	319
gi|353335084|ref|NW_003723677.1|		2207	351	261
gi|353335083|ref|NW_003723678.1|		2469	354	450
gi|353335082|ref|NW_003723679.1|		2924	31657	20082
gi|353335081|ref|NW_003723680.1|		2381	43734	19175
gi|353335080|ref|NW_003723681.1|		5028	11426	571
gi|353335079|ref|NW_003723682.1|		5029	329	294
gi|353335078|ref|NW_003723683.1|		6767	14504	11215
gi|353335077|ref|NW_003723684.1|		2254	618	4088
gi|353335076|ref|NW_003723685.1|		2117	315	258
gi|353335075|ref|NW_003723686.1|		3414	1996	2057
gi|353335074|ref|NW_003723687.1|		2262	384	368
gi|353335073|ref|NW_003723688.1|		3866	231	3877
gi|353335072|ref|NW_003723689.1|		3180	161	115
gi|353335071|ref|NW_003723690.1|		2084	339	235
gi|353335070|ref|NW_003723691.1|		2083	3435	3380
gi|353335069|ref|NW_003723692.1|		2044	238	237
gi|353335068|ref|NW_003723693.1|		3205	1043	1068
gi|353335067|ref|NW_003723694.1|		4651	0	161
gi|353335066|ref|NW_003723695.1|		2026	437	324
gi|353335065|ref|NW_003723696.1|		2982	2238	2745
gi|353335064|ref|NW_003723697.1|		3688	777	847
gi|353335063|ref|NW_003723698.1|		35284	23605	23002
gi|353335062|ref|NW_003723699.1|		2021	5694	9706
gi|353335061|ref|NW_003723700.1|		2016	376	372
gi|353335060|ref|NW_003723701.1|		3328	832	1568
gi|353335059|ref|NW_003723702.1|		2011	4738	4238
gi|353335058|ref|NW_003723703.1|		3009	424	459
gi|353335057|ref|NW_003723704.1|		4289	2336	2303
gi|353335056|ref|NW_003723705.1|		2337	282	320
gi|353335055|ref|NW_003723706.1|		1994	4644	3047
gi|353335054|ref|NW_003723707.1|		4296	398	437
gi|353335053|ref|NW_003723708.1|		3797	343	316
gi|353335052|ref|NW_003723709.1|		1969	417	396
gi|353335051|ref|NW_003723710.1|		3359	780	782
gi|353335050|ref|NW_003723711.1|		2062	281	249
gi|353335049|ref|NW_003723712.1|		6849	901	894
gi|353335048|ref|NW_003723713.1|		5459	1279	1192
gi|353335047|ref|NW_003723714.1|		1951	408	294
gi|353335046|ref|NW_003723715.1|		1946	992	916
gi|353335045|ref|NW_003723716.1|		2603	195	178
gi|353335044|ref|NW_003723717.1|		1904	153	112
gi|353335043|ref|NW_003723718.1|		1893	891	1378
gi|353335042|ref|NW_003723719.1|		2940	1187	1316
gi|353335041|ref|NW_003723720.1|		7516	1680	1524
gi|353335040|ref|NW_003723721.1|		1846	324	308
gi|353335039|ref|NW_003723722.1|		2994	20275	17897
gi|353335038|ref|NW_003723723.1|		1836	0	0
gi|353335037|ref|NW_003723724.1|		4534	8304	8250
gi|353335036|ref|NW_003723725.1|		3007	5270	4635
gi|353335035|ref|NW_003723726.1|		1827	137	1517
gi|353335034|ref|NW_003723727.1|		1823	377	260
gi|353335033|ref|NW_003723728.1|		1821	340	264
gi|353335032|ref|NW_003723729.1|		3899	16206	14996
gi|353335031|ref|NW_003723730.1|		8212	1186	2766
gi|353335030|ref|NW_003723731.1|		3111	555	530
gi|353335029|ref|NW_003723732.1|		3220	220	189
gi|353335028|ref|NW_003723733.1|		3099	63	48
gi|353335027|ref|NW_003723734.1|		1779	369	284
gi|353335026|ref|NW_003723735.1|		1760	283	269
gi|353335025|ref|NW_003723736.1|		1758	201	93
gi|353335024|ref|NW_003723737.1|		6875	951	979
gi|353335023|ref|NW_003723738.1|		4559	953	296
gi|353335022|ref|NW_003723739.1|		1736	685	754
gi|353335021|ref|NW_003723740.1|		1725	452	875
gi|353335020|ref|NW_003723741.1|		2570	700	793
gi|353335019|ref|NW_003723742.1|		3043	14863	14269
gi|353335018|ref|NW_003723743.1|		3477	88	63
gi|353335017|ref|NW_003723744.1|		3971	790	750
gi|353335016|ref|NW_003723745.1|		1706	20077	11538
gi|353335015|ref|NW_003723746.1|		1701	239	185
gi|353335014|ref|NW_003723747.1|		122890	135	74
gi|353335013|ref|NW_003723748.1|		2916	2269	2206
gi|353335012|ref|NW_003723749.1|		3132	79	413
gi|353335011|ref|NW_003723750.1|		2981	125	159
gi|353335010|ref|NW_003723751.1|		2471	803	2814
gi|353335009|ref|NW_003723752.1|		1673	340	296
gi|353335008|ref|NW_003723753.1|		1669	231	154
gi|353335007|ref|NW_003723754.1|		3118	145	1785
gi|353335006|ref|NW_003723755.1|		3071	167	148
gi|353335005|ref|NW_003723756.1|		1659	667	523
gi|353335004|ref|NW_003723757.1|		1658	0	0
gi|353335003|ref|NW_003723758.1|		3008	4839	3479
gi|353335002|ref|NW_003723759.1|		3182	254	233
gi|353335001|ref|NW_003723760.1|		7209	347	315
gi|353335000|ref|NW_003723761.1|		1630	270	305
gi|353334999|ref|NW_003723762.1|		3470	3	938
gi|353334998|ref|NW_003723763.1|		1627	273	256
gi|353334997|ref|NW_003723764.1|		1614	4091	3724
gi|353334996|ref|NW_003723765.1|		1611	7279	1291
gi|353334995|ref|NW_003723766.1|		1610	292	271
gi|353334994|ref|NW_003723767.1|		2452	1026	932
gi|353334993|ref|NW_003723768.1|		1608	5874	2998
gi|353334992|ref|NW_003723769.1|		5117	810	797
gi|353334991|ref|NW_003723770.1|		2523	505	182
gi|353334990|ref|NW_003723771.1|		1601	241	183
gi|353334989|ref|NW_003723772.1|		1600	6626	7665
gi|353334988|ref|NW_003723773.1|		1587	936	796
gi|353334987|ref|NW_003723774.1|		1572	12	1727
gi|353334986|ref|NW_003723775.1|		3244	563	609
gi|353334985|ref|NW_003723776.1|		1562	222	324
gi|353334984|ref|NW_003723777.1|		3251	36743	37955
gi|353334983|ref|NW_003723778.1|		1556	311	299
gi|353334982|ref|NW_003723779.1|		1555	590	638
gi|353334981|ref|NW_003723780.1|		1554	4671	5201
gi|353334980|ref|NW_003723781.1|		1551	522	402
gi|353334979|ref|NW_003723782.1|		1550	3013	15351
gi|353334978|ref|NW_003723783.1|		3035	65	1084
gi|353334977|ref|NW_003723784.1|		1547	356	283
gi|353334976|ref|NW_003723785.1|		1540	283	299
gi|353334975|ref|NW_003723786.1|		7378	529	1188
gi|353334974|ref|NW_003723787.1|		6680	4168	3783
gi|353334973|ref|NW_003723788.1|		1521	316	252
gi|353334972|ref|NW_003723789.1|		6018	1592	1765
gi|353334971|ref|NW_003723790.1|		4743	7998	8597
gi|353334970|ref|NW_003723791.1|		5825	264	288
gi|353334969|ref|NW_003723792.1|		3473	308	265
gi|353334968|ref|NW_003723793.1|		1499	190	157
gi|353334967|ref|NW_003723794.1|		1493	567	563
gi|353334966|ref|NW_003723795.1|		1493	161	1776
gi|353334965|ref|NW_003723796.1|		3804	1538	1353
gi|353334964|ref|NW_003723797.1|		3835	183	3230
gi|353334963|ref|NW_003723798.1|		1471	204	140
gi|353334962|ref|NW_003723799.1|		3163	181	223
gi|353334961|ref|NW_003723800.1|		7129	947	671
gi|353334960|ref|NW_003723801.1|		1458	226	174
gi|353334959|ref|NW_003723802.1|		7013	5274	581
gi|353334958|ref|NW_003723803.1|		1444	272	200
gi|353334957|ref|NW_003723804.1|		1435	230	6
gi|353334956|ref|NW_003723805.1|		8552	977	1092
gi|353334955|ref|NW_003723806.1|		1733	0	1014
gi|353334954|ref|NW_003723807.1|		7711	496	489
gi|353334953|ref|NW_003723808.1|		3795	18552	9870
gi|353334952|ref|NW_003723809.1|		3322	67	88
gi|353334951|ref|NW_003723810.1|		1379	2217	3196
gi|353334950|ref|NW_003723811.1|		1374	203	173
gi|353334949|ref|NW_003723812.1|		4291	4766	4376
gi|353334948|ref|NW_003723813.1|		3580	217	218
gi|353334947|ref|NW_003723814.1|		1369	29454	25536
gi|353334946|ref|NW_003723815.1|		3824	521	559
gi|353334945|ref|NW_003723816.1|		1357	1238	1110
gi|353334944|ref|NW_003723817.1|		3117	33	33
gi|353334943|ref|NW_003723818.1|		2476	474	343
gi|353334942|ref|NW_003723819.1|		1349	314	281
gi|353334941|ref|NW_003723820.1|		1332	835	669
gi|353334940|ref|NW_003723821.1|		3184	17	18
gi|353334939|ref|NW_003723822.1|		1323	557	428
gi|353334938|ref|NW_003723823.1|		3288	160	168
gi|353334937|ref|NW_003723824.1|		1318	236	177
gi|353334936|ref|NW_003723825.1|		1307	157	148
gi|353334935|ref|NW_003723826.1|		1296	655	586
gi|353334934|ref|NW_003723827.1|		1291	3689	5652
gi|353334933|ref|NW_003723828.1|		2959	0	400
gi|353334932|ref|NW_003723829.1|		1288	1007	763
gi|353334931|ref|NW_003723830.1|		1281	997	1046
gi|353334930|ref|NW_003723831.1|		1280	119	86
gi|353334929|ref|NW_003723832.1|		3538	412	1105
gi|353334928|ref|NW_003723833.1|		1272	83	75
gi|353334927|ref|NW_003723834.1|		2950	126	952
gi|353334926|ref|NW_003723835.1|		1263	2490	2335
gi|353334925|ref|NW_003723836.1|		1260	341	307
gi|353334924|ref|NW_003723837.1|		1259	228	209
gi|353334923|ref|NW_003723838.1|		2719	16437	13937
gi|353334922|ref|NW_003723839.1|		1254	101	677
gi|353334921|ref|NW_003723840.1|		1231	516	515
gi|353334920|ref|NW_003723841.1|		1228	230	161
gi|353334919|ref|NW_003723842.1|		27106	269	270
gi|353334918|ref|NW_003723843.1|		5483	549	419
gi|353334917|ref|NW_003723844.1|		1214	120	96
gi|353334916|ref|NW_003723845.1|		1213	545	706
gi|353334915|ref|NW_003723846.1|		3463	237	151
gi|353334914|ref|NW_003723847.1|		1199	236	222
gi|353334913|ref|NW_003723848.1|		1187	2300	2152
gi|353334912|ref|NW_003723849.1|		1183	1570	1800
gi|353334911|ref|NW_003723850.1|		2933	2564	354
gi|353334910|ref|NW_003723851.1|		1179	254	230
gi|353334909|ref|NW_003723852.1|		1169	575	451
gi|353334908|ref|NW_003723853.1|		1166	223	219
gi|353334907|ref|NW_003723854.1|		1164	300	75
gi|353334906|ref|NW_003723855.1|		3204	118	169
gi|353334905|ref|NW_003723856.1|		1151	474	479
gi|353334904|ref|NW_003723857.1|		1150	843	700
gi|353334903|ref|NW_003723858.1|		3448	681	629
gi|353334902|ref|NW_003723859.1|		1139	214	205
gi|353334901|ref|NW_003723860.1|		1139	100	109
gi|353334900|ref|NW_003723861.1|		1136	215	140
gi|353334899|ref|NW_003723862.1|		1133	670	459
gi|353334898|ref|NW_003723863.1|		1131	325	214
gi|353334897|ref|NW_003723864.1|		1128	135	127
gi|353334896|ref|NW_003723865.1|		7631	634	609
gi|353334895|ref|NW_003723866.1|		3444	1268	943
gi|353334894|ref|NW_003723867.1|		3649	1332	1274
gi|353334893|ref|NW_003723868.1|		1111	1252	1610
gi|353334892|ref|NW_003723869.1|		1104	225	191
gi|353334891|ref|NW_003723870.1|		1102	716	414
gi|353334890|ref|NW_003723871.1|		1101	56	95
gi|353334889|ref|NW_003723872.1|		1098	60	55
gi|353334888|ref|NW_003723873.1|		1098	408	409
gi|353334887|ref|NW_003723874.1|		1098	201	210
gi|353334886|ref|NW_003723875.1|		1097	6612	1142
gi|353334885|ref|NW_003723876.1|		1094	30	85
gi|353334884|ref|NW_003723877.1|		1093	223	162
gi|353334883|ref|NW_003723878.1|		1083	8109	5016
gi|353334882|ref|NW_003723879.1|		1078	184	133
gi|353334881|ref|NW_003723880.1|		1058	2022	1687
gi|353334880|ref|NW_003723881.1|		1052	194	2216
gi|353334879|ref|NW_003723882.1|		1051	983	77
gi|353334878|ref|NW_003723883.1|		1049	346	323
gi|353334877|ref|NW_003723884.1|		2474	49	55
gi|353334876|ref|NW_003723885.1|		1044	5587	5256
gi|353334875|ref|NW_003723886.1|		1044	2	375
gi|353334874|ref|NW_003723887.1|		1043	8	2
gi|353334873|ref|NW_003723888.1|		1038	34	32
gi|353334872|ref|NW_003723889.1|		1037	248	162
gi|353334871|ref|NW_003723890.1|		1030	198	235
gi|353334870|ref|NW_003723891.1|		1027	105	130
gi|353334869|ref|NW_003723892.1|		1025	6867	5108
gi|353334868|ref|NW_003723893.1|		1021	69	0
gi|353334867|ref|NW_003723894.1|		1018	164	200
gi|353334866|ref|NW_003723895.1|		1017	494	466
gi|353334865|ref|NW_003723896.1|		1015	81	107
gi|353334864|ref|NW_003723897.1|		1003	6499	3849
