# Supplementary material for: Genome-Wide SNP Identification and Characterization in Two Soybean Cultivars with Contrasting Mungbean Yellow Mosaic India Virus Disease Resistance Traits
Source: PLoS One. 2015 Apr 13;10(4):e0123897. doi: 10.1371/journal.pone.0123897 (PMC4395324; doi:10.1371/journal.pone.0123897)
Supplement: S2 Table — (XLSX) [file pone.0123897.s006.xlsx]

## Sheet: Table S2
Table S2. Non-synonymous coding changes due to SNP in R genes
Chromosome	Position	Alteration	Gene Name	Transcript ID	Transcript	Classification	cDNA_position	CDS_position	Protein_position	Amino_acids	Codons	Existing_variation
1	560823	C/G	GLYMA01G00890	GLYMA01G00890.1	Transcript	missense_variant	1002	631	211	P/A	Ccc/Gcc	-
1	1030788	T/A	GLYMA01G01420	GLYMA01G01420.1	Transcript	missense_variant	774	635	212	L/H	cTc/cAc	-
1	1030857	C/G	GLYMA01G01420	GLYMA01G01420.1	Transcript	missense_variant	843	704	235	A/G	gCc/gGc	-
1	4194855	C/G	GLYMA01G04590	GLYMA01G04590.1	Transcript	missense_variant	2113	1885	629	P/A	Cca/Gca	-
1	4194972	A/G	GLYMA01G04590	GLYMA01G04590.1	Transcript	missense_variant	2230	2002	668	S/G	Agc/Ggc	-
1	4197015	G/T	GLYMA01G04590	GLYMA01G04590.1	Transcript	missense_variant	2844	2616	872	L/F	ttG/ttT	-
1	4197194	A/G	GLYMA01G04590	GLYMA01G04590.1	Transcript	missense_variant	3023	2795	932	D/G	gAt/gGt	-
1	4197542	T/C	GLYMA01G04590	GLYMA01G04590.1	Transcript	missense_variant	3371	3143	1048	V/A	gTc/gCc	-
1	4617799	T/A	GLYMA01G04930	GLYMA01G04930.1	Transcript	missense_variant	563	149	50	F/Y	tTt/tAt	-
1	6416317	G/C	GLYMA01G06290	GLYMA01G06290.1	Transcript	missense_variant	1349	1224	408	H/Q	caC/caG	-
1	6417144	G/A	GLYMA01G06290	GLYMA01G06290.2	Transcript	missense_variant	1104	979	327	L/F	Ctc/Ttc	-
1	6425971	C/T	GLYMA01G06290	GLYMA01G06290.2	Transcript	missense_variant	153	28	10	A/T	Gcg/Acg	-
1	29702594	T/A	GLYMA01G23180	GLYMA01G23180.1	Transcript	missense_variant	1731	977	326	K/I	aAa/aTa	-
1	43926412	T/C	GLYMA01G32400	GLYMA01G32400.1	Transcript	missense_variant	2019	1393	465	S/P	Tca/Cca	-
1	48290640	G/A	GLYMA01G35800	GLYMA01G35800.1	Transcript	missense_variant	1271	1130	377	T/I	aCa/aTa	-
1	49089470	A/T	GLYMA01G36630	GLYMA01G36630.2	Transcript	missense_variant	1054	836	279	L/Q	cTa/cAa	-
1	49817710	T/C	GLYMA01G37460	GLYMA01G37460.1	Transcript	missense_variant	1209	784	262	S/G	Agt/Ggt	-
1	53957263	C/T	GLYMA01G42770	GLYMA01G42770.1	Transcript	missense_variant	2731	1781	594	S/L	tCa/tTa	-
1	53957373	C/G	GLYMA01G42770	GLYMA01G42770.1	Transcript	missense_variant	2841	1891	631	R/G	Cga/Gga	-
2	857217	A/G	GLYMA02G01150	GLYMA02G01150.1	Transcript	missense_variant	1275	1013	338	M/T	aTg/aCg	-
2	858874	G/C	GLYMA02G01150	GLYMA02G01150.1	Transcript	missense_variant	666	404	135	T/S	aCc/aGc	-
2	3000982	G/T	GLYMA02G03760	GLYMA02G03760.1	Transcript	missense_variant	22	22	8	A/S	Gct/Tct	-
2	3002156	T/G	GLYMA02G03760	GLYMA02G03760.1	Transcript	missense_variant	703	703	235	S/A	Tct/Gct	-
2	3002430	G/A	GLYMA02G03760	GLYMA02G03760.1	Transcript	missense_variant	977	977	326	G/E	gGa/gAa	-
2	3002561	T/C	GLYMA02G03760	GLYMA02G03760.1	Transcript	missense_variant	1108	1108	370	S/P	Tcc/Ccc	-
2	3003700	A/G	GLYMA02G03760	GLYMA02G03760.1	Transcript	missense_variant	1603	1603	535	S/G	Agc/Ggc	-
2	3003768	T/A	GLYMA02G03760	GLYMA02G03760.1	Transcript	missense_variant	1671	1671	557	H/Q	caT/caA	-
2	3003869	G/C	GLYMA02G03760	GLYMA02G03760.1	Transcript	missense_variant	1772	1772	591	G/A	gGa/gCa	-
2	3004023	T/A	GLYMA02G03760	GLYMA02G03760.1	Transcript	missense_variant	1845	1845	615	F/L	ttT/ttA	-
2	3004033	T/A	GLYMA02G03760	GLYMA02G03760.1	Transcript	missense_variant	1855	1855	619	S/T	Tca/Aca	-
2	3004478	G/T	GLYMA02G03760	GLYMA02G03760.1	Transcript	missense_variant	2259	2259	753	L/F	ttG/ttT	-
2	5669731	G/A	GLYMA02G07110	GLYMA02G07110.1	Transcript	missense_variant	741	397	133	V/I	Gtt/Att	-
2	5674896	G/A	GLYMA02G07110	GLYMA02G07110.1	Transcript	missense_variant	2013	1669	557	V/I	Gtt/Att	-
2	44244583	A/G	GLYMA02G38910	GLYMA02G38910.1	Transcript	missense_variant	640	407	136	V/A	gTt/gCt	-
3	4317792	G/T	GLYMA03G04260	GLYMA03G04260.1	Transcript	missense_variant	178	11	4	A/E	gCa/gAa	-
3	4391251	C/T	GLYMA03G04300	GLYMA03G04300.1	Transcript	missense_variant	3392	3149	1050	R/Q	cGa/cAa	-
3	4983793	A/T	GLYMA03G04780	GLYMA03G04780.1	Transcript	missense_variant	1861	1610	537	D/V	gAt/gTt	-
3	4983860	G/C	GLYMA03G04780	GLYMA03G04780.1	Transcript	missense_variant	1928	1677	559	K/N	aaG/aaC	-
3	4984221	C/G	GLYMA03G04780	GLYMA03G04780.1	Transcript	missense_variant	2289	2038	680	Q/E	Caa/Gaa	-
3	4984711	A/G	GLYMA03G04780	GLYMA03G04780.1	Transcript	missense_variant	2779	2528	843	H/R	cAc/cGc	-
3	4985486	C/G	GLYMA03G04780	GLYMA03G04780.1	Transcript	missense_variant	3554	3303	1101	N/K	aaC/aaG	-
3	4985536	C/A	GLYMA03G04780	GLYMA03G04780.1	Transcript	missense_variant	3604	3353	1118	A/E	gCa/gAa	-
3	4985628	T/A	GLYMA03G04780	GLYMA03G04780.1	Transcript	missense_variant	3696	3445	1149	S/T	Tcc/Acc	-
3	4985664	A/C	GLYMA03G04780	GLYMA03G04780.1	Transcript	missense_variant	3732	3481	1161	M/L	Atg/Ctg	-
3	4985854	A/G	GLYMA03G04780	GLYMA03G04780.1	Transcript	missense_variant	3922	3671	1224	H/R	cAc/cGc	-
3	5010164	C/G	GLYMA03G04810	GLYMA03G04810.1	Transcript	missense_variant	671	451	151	L/V	Ctg/Gtg	-
3	5011253	A/G	GLYMA03G04810	GLYMA03G04810.1	Transcript	missense_variant	1760	1540	514	T/A	Acc/Gcc	-
3	5011631	T/G	GLYMA03G04810	GLYMA03G04810.1	Transcript	missense_variant	2138	1918	640	F/V	Ttt/Gtt	-
3	5013141	G/C	GLYMA03G04810	GLYMA03G04810.1	Transcript	missense_variant	3648	3428	1143	R/P	cGa/cCa	-
3	5013274	T/A	GLYMA03G04810	GLYMA03G04810.1	Transcript	missense_variant	3781	3561	1187	D/E	gaT/gaA	-
3	5013317	T/A	GLYMA03G04810	GLYMA03G04810.1	Transcript	missense_variant	3824	3604	1202	S/T	Tcg/Acg	-
3	5684468	G/A	GLYMA03G05420	GLYMA03G05420.1	Transcript	missense_variant	3584	3395	1132	R/H	cGt/cAt	-
3	5684480	C/G	GLYMA03G05420	GLYMA03G05420.1	Transcript	missense_variant	3596	3407	1136	A/G	gCg/gGg	-
3	5684630	G/C	GLYMA03G05420	GLYMA03G05420.1	Transcript	missense_variant	3746	3557	1186	W/S	tGg/tCg	-
3	15070000	T/G	GLYMA03G12120	GLYMA03G12120.1	Transcript	missense_variant	2353	2023	675	L/V	Ttg/Gtg	-
3	29639110	T/A	GLYMA03G22960	GLYMA03G22960.1	Transcript	missense_variant	634	303	101	N/K	aaT/aaA	-
3	29644613	T/C	GLYMA03G22960	GLYMA03G22960.1	Transcript	missense_variant	1839	1508	503	V/A	gTc/gCc	-
3	37697920	A/T	GLYMA03G29670	GLYMA03G29670.1	Transcript	missense_variant	1103	788	263	Q/L	cAa/cTa	-
3	37698001	G/A	GLYMA03G29670	GLYMA03G29670.1	Transcript	missense_variant	1184	869	290	R/K	aGg/aAg	-
3	37698682	A/G	GLYMA03G29670	GLYMA03G29670.1	Transcript	missense_variant	1865	1550	517	D/G	gAt/gGt	-
3	37784513	T/C	GLYMA03G29740	GLYMA03G29740.1	Transcript	missense_variant	1285	974	325	V/A	gTt/gCt	-
3	40247104	G/A	GLYMA03G32520	GLYMA03G32520.2	Transcript	missense_variant	1801	1598	533	A/V	gCc/gTc	-
3	40252746	A/G	GLYMA03G32530	GLYMA03G32530.1	Transcript	missense_variant	3665	3665	1222	I/T	aTa/aCa	-
3	40252762	T/G	GLYMA03G32530	GLYMA03G32530.1	Transcript	missense_variant	3649	3649	1217	K/Q	Aaa/Caa	-
3	40255858	T/A	GLYMA03G32530	GLYMA03G32530.1	Transcript	missense_variant	3521	3521	1174	D/V	gAt/gTt	-
3	40256599	T/C	GLYMA03G32530	GLYMA03G32530.1	Transcript	missense_variant	3190	3190	1064	I/V	Ata/Gta	-
3	40256746	C/G	GLYMA03G32530	GLYMA03G32530.1	Transcript	missense_variant	3043	3043	1015	A/P	Gca/Cca	-
3	40257479	G/A	GLYMA03G32530	GLYMA03G32530.1	Transcript	missense_variant	2671	2671	891	P/S	Cca/Tca	-
3	40257561	G/C	GLYMA03G32530	GLYMA03G32530.1	Transcript	missense_variant	2589	2589	863	I/M	atC/atG	-
3	40257563	T/G	GLYMA03G32530	GLYMA03G32530.1	Transcript	missense_variant	2587	2587	863	I/L	Atc/Ctc	-
3	40258268	T/A	GLYMA03G32530	GLYMA03G32530.1	Transcript	missense_variant	2229	2229	743	R/S	agA/agT	-
3	40262444	C/T	GLYMA03G32530	GLYMA03G32530.1	Transcript	missense_variant	226	226	76	G/R	Gga/Aga	-
3	47152661	A/G	GLYMA03G41740	GLYMA03G41740.1	Transcript	missense_variant	239	46	16	S/G	Agt/Ggt	-
3	47414473	T/C	GLYMA03G42130	GLYMA03G42130.2	Transcript	missense_variant	1246	1096	366	Y/H	Tac/Cac	-
3	47582984	G/A	GLYMA03G42330	GLYMA03G42330.1	Transcript	missense_variant	685	685	229	A/T	Gcc/Acc	-
4	942435	A/C	GLYMA04G01440	GLYMA04G01440.1	Transcript	missense_variant	1460	1252	418	K/Q	Aag/Cag	-
4	2746714	C/G	GLYMA04G03750	GLYMA04G03750.1	Transcript	missense_variant	2150	1714	572	A/P	Gcc/Ccc	-
4	2747438	C/A	GLYMA04G03750	GLYMA04G03750.1	Transcript	missense_variant	1692	1256	419	R/L	cGg/cTg	-
4	3372661	A/T	GLYMA04G04510	GLYMA04G04510.1	Transcript	missense_variant	223	90	30	Q/H	caA/caT	-
4	3373197	C/T	GLYMA04G04510	GLYMA04G04510.1	Transcript	missense_variant	759	626	209	P/L	cCt/cTt	-
4	4265832	T/C	GLYMA04G05600	GLYMA04G05600.1	Transcript	missense_variant	2228	2080	694	M/V	Atg/Gtg	-
4	4265964	G/C	GLYMA04G05600	GLYMA04G05600.1	Transcript	missense_variant	2096	1948	650	P/A	Cca/Gca	-
4	4266543	T/A	GLYMA04G05600	GLYMA04G05600.1	Transcript	missense_variant	1517	1369	457	S/C	Agc/Tgc	-
4	6614181	C/T	GLYMA04G08440	GLYMA04G08440.1	Transcript	missense_variant	980	388	130	P/S	Ccg/Tcg	-
4	6660492	C/T	GLYMA04G08490	GLYMA04G08490.1	Transcript	missense_variant	503	242	81	P/L	cCa/cTa	-
4	6660734	A/G	GLYMA04G08490	GLYMA04G08490.1	Transcript	missense_variant	745	484	162	S/G	Agt/Ggt	-
4	6662719	C/A	GLYMA04G08490	GLYMA04G08490.1	Transcript	missense_variant	1411	1150	384	P/T	Ccg/Acg	-
4	6663971	C/A	GLYMA04G08490	GLYMA04G08490.1	Transcript	missense_variant	1724	1463	488	A/D	gCt/gAt	-
4	7318256	T/A	GLYMA04G09160	GLYMA04G09160.1	Transcript	missense_variant	1075	883	295	L/M	Ttg/Atg	-
4	14152907	T/A	GLYMA04G14270	GLYMA04G14270.1	Transcript	missense_variant	1315	913	305	C/S	Tgc/Agc	-
4	32426502	C/T	GLYMA04G28420	GLYMA04G28420.1	Transcript	missense_variant	1535	1490	497	T/M	aCg/aTg	-
4	32427003	G/A	GLYMA04G28420	GLYMA04G28420.1	Transcript	missense_variant	1868	1823	608	R/Q	cGa/cAa	-
4	42727253	A/G	GLYMA04G36190	GLYMA04G36190.1	Transcript	missense_variant	769	625	209	I/V	Att/Gtt	-
4	42727273	G/C	GLYMA04G36190	GLYMA04G36190.1	Transcript	missense_variant	789	645	215	Q/H	caG/caC	-
4	42727319	G/C	GLYMA04G36190	GLYMA04G36190.1	Transcript	missense_variant	835	691	231	V/L	Gtt/Ctt	-
4	42729186	T/C	GLYMA04G36190	GLYMA04G36190.1	Transcript	missense_variant	1126	982	328	Y/H	Tat/Cat	-
4	42729516	C/G	GLYMA04G36190	GLYMA04G36190.1	Transcript	missense_variant	1456	1312	438	L/V	Ctt/Gtt	-
4	42729637	T/C	GLYMA04G36190	GLYMA04G36190.1	Transcript	missense_variant	1577	1433	478	F/S	tTc/tCc	-
4	45243201	A/T	GLYMA04G38970	GLYMA04G38970.1	Transcript	missense_variant	965	965	322	L/Q	cTa/cAa	-
4	45243721	G/A	GLYMA04G38970	GLYMA04G38970.1	Transcript	missense_variant	445	445	149	R/C	Cgc/Tgc	-
4	46309741	G/A	GLYMA04G40180	GLYMA04G40180.1	Transcript	missense_variant	2423	1538	513	A/V	gCc/gTc	-
4	48879300	T/C	GLYMA04G43270	GLYMA04G43270.1	Transcript	missense_variant	932	683	228	K/R	aAa/aGa	-
5	921334	C/T	GLYMA05G01420	GLYMA05G01420.1	Transcript	missense_variant	975	720	240	M/I	atG/atA	-
5	9229666	A/G	GLYMA05G09440	GLYMA05G09440.2	Transcript	missense_variant	1060	899	300	E/G	gAg/gGg	-
5	25325725	A/C	GLYMA05G21030	GLYMA05G21030.1	Transcript	missense_variant	2720	2296	766	Y/D	Tat/Gat	-
5	25326072	C/A	GLYMA05G21030	GLYMA05G21030.1	Transcript	missense_variant	2373	1949	650	S/I	aGt/aTt	-
5	25327994	C/A	GLYMA05G21030	GLYMA05G21030.1	Transcript	missense_variant	995	571	191	A/S	Gca/Tca	-
5	25328431	T/C	GLYMA05G21030	GLYMA05G21030.1	Transcript	missense_variant	558	134	45	N/S	aAc/aGc	-
5	31422992	C/T	GLYMA05G25290	GLYMA05G25290.1	Transcript	missense_variant	818	610	204	P/S	Ccc/Tcc	-
5	35833230	G/C	GLYMA05G30450	GLYMA05G30450.1	Transcript	missense_variant	1034	1034	345	T/S	aCt/aGt	-
5	35834251	A/G	GLYMA05G30450	GLYMA05G30450.1	Transcript	missense_variant	13	13	5	S/P	Tct/Cct	-
5	38280124	T/A	GLYMA05G33700	GLYMA05G33700.1	Transcript	missense_variant	1720	1628	543	M/K	aTg/aAg	-
5	38419285	C/A	GLYMA05G33910	GLYMA05G33910.1	Transcript	missense_variant	2288	1240	414	P/T	Cct/Act	-
5	38419316	C/T	GLYMA05G33910	GLYMA05G33910.1	Transcript	missense_variant	2319	1271	424	P/L	cCa/cTa	-
5	38419368	T/A	GLYMA05G33910	GLYMA05G33910.1	Transcript	missense_variant	2371	1323	441	D/E	gaT/gaA	-
5	39461562	T/A	GLYMA05G35430	GLYMA05G35430.1	Transcript	missense_variant	1278	590	197	F/Y	tTt/tAt	-
6	6846933	C/G	GLYMA06G09290	GLYMA06G09290.1	Transcript	missense_variant	657	555	185	N/K	aaC/aaG	-
6	9825132	G/C	GLYMA06G12650	GLYMA06G12650.1	Transcript	missense_variant	1209	1052	351	G/A	gGt/gCt	-
6	10139432	C/A	GLYMA06G13000	GLYMA06G13000.1	Transcript	missense_variant	1461	880	294	Q/K	Caa/Aaa	-
6	13869992	G/C	GLYMA06G17520	GLYMA06G17520.2	Transcript	missense_variant	982	688	230	E/Q	Gaa/Caa	-
6	13870126	G/C	GLYMA06G17520	GLYMA06G17520.2	Transcript	missense_variant	1116	822	274	K/N	aaG/aaC	-
6	15919588	G/T	GLYMA06G19620	GLYMA06G19620.1	Transcript	missense_variant	1668	1517	506	P/H	cCt/cAt	-
6	15919595	G/A	GLYMA06G19620	GLYMA06G19620.1	Transcript	missense_variant	1661	1510	504	L/F	Ctt/Ttt	-
6	15919657	T/C	GLYMA06G19620	GLYMA06G19620.1	Transcript	missense_variant	1599	1448	483	D/G	gAc/gGc	-
6	15920607	C/T	GLYMA06G19620	GLYMA06G19620.1	Transcript	missense_variant	1161	1010	337	R/Q	cGa/cAa	-
6	38322832	C/T	GLYMA06G36230	GLYMA06G36230.1	Transcript	missense_variant	3277	2501	834	S/N	aGt/aAt	-
6	38323066	G/A	GLYMA06G36230	GLYMA06G36230.1	Transcript	missense_variant	3043	2267	756	T/I	aCa/aTa	-
6	38325295	A/T	GLYMA06G36230	GLYMA06G36230.1	Transcript	missense_variant	814	38	13	L/Q	cTa/cAa	-
6	42976150	C/A	GLYMA06G39930	GLYMA06G39930.1	Transcript	missense_variant	484	323	108	T/K	aCg/aAg	-
6	42976186	A/G	GLYMA06G39930	GLYMA06G39930.1	Transcript	missense_variant	520	359	120	N/S	aAc/aGc	-
6	42976573	G/A	GLYMA06G39930	GLYMA06G39930.1	Transcript	missense_variant	907	746	249	R/H	cGt/cAt	-
6	42976774	A/G	GLYMA06G39930	GLYMA06G39930.1	Transcript	missense_variant	1108	947	316	N/S	aAt/aGt	-
6	42977878	G/A	GLYMA06G39930	GLYMA06G39930.1	Transcript	missense_variant	1608	1447	483	A/T	Gct/Act	-
6	42979442	C/G	GLYMA06G39930	GLYMA06G39930.1	Transcript	missense_variant	2605	2444	815	A/G	gCt/gGt	-
6	43044741	T/G	GLYMA06G39990	GLYMA06G39990.1	Transcript	missense_variant	247	247	83	S/R	Agc/Cgc	-
6	43063715	A/G	GLYMA06G40000	GLYMA06G40000.1	Transcript	missense_variant	1221	1013	338	N/S	aAt/aGt	-
6	43064370	A/G	GLYMA06G40000	GLYMA06G40000.1	Transcript	missense_variant	1520	1312	438	T/A	Act/Gct	-
6	43103337	G/T	GLYMA06G40030	GLYMA06G40030.1	Transcript	missense_variant	667	667	223	V/F	Gtt/Ttt	-
6	43104414	A/T	GLYMA06G40030	GLYMA06G40030.1	Transcript	missense_variant	1189	1189	397	S/C	Agt/Tgt	-
6	43104673	A/G	GLYMA06G40030	GLYMA06G40030.1	Transcript	missense_variant	1333	1333	445	T/A	Act/Gct	-
6	43105966	T/A	GLYMA06G40030	GLYMA06G40030.1	Transcript	missense_variant	2272	2272	758	L/I	Tta/Ata	-
6	43473299	C/G	GLYMA06G40350	GLYMA06G40350.1	Transcript	missense_variant	1745	1745	582	G/A	gGt/gCt	-
6	43474051	G/C	GLYMA06G40350	GLYMA06G40350.1	Transcript	missense_variant	1267	1267	423	L/V	Cta/Gta	-
6	43475147	A/T	GLYMA06G40350	GLYMA06G40350.1	Transcript	missense_variant	806	806	269	L/Q	cTg/cAg	-
6	43558038	A/C	GLYMA06G40400	GLYMA06G40400.1	Transcript	missense_variant	1132	925	309	T/P	Acc/Ccc	-
6	43558102	T/A	GLYMA06G40400	GLYMA06G40400.1	Transcript	missense_variant	1196	989	330	M/K	aTg/aAg	-
6	43607116	T/C	GLYMA06G40480	GLYMA06G40480.1	Transcript	missense_variant	1889	1820	607	M/T	aTg/aCg	-
6	43607124	G/T	GLYMA06G40480	GLYMA06G40480.1	Transcript	missense_variant	1897	1828	610	G/C	Ggc/Tgc	-
6	43616966	A/T	GLYMA06G40490	GLYMA06G40490.1	Transcript	missense_variant	2313	2313	771	D/E	gaT/gaA	-
6	43620182	T/C	GLYMA06G40490	GLYMA06G40490.1	Transcript	missense_variant	1097	1097	366	N/S	aAc/aGc	-
6	43621234	T/A	GLYMA06G40490	GLYMA06G40490.1	Transcript	missense_variant	45	45	15	L/F	ttA/ttT	-
6	43786682	T/C	GLYMA06G40610	GLYMA06G40610.1	Transcript	missense_variant	746	685	229	W/R	Tgg/Cgg	-
6	43789469	C/G	GLYMA06G40610	GLYMA06G40610.1	Transcript	missense_variant	2421	2360	787	T/R	aCa/aGa	-
6	44436443	C/A	GLYMA06G41150	GLYMA06G41150.1	Transcript	missense_variant	1298	1186	396	A/S	Gca/Tca	-
6	44436667	G/T	GLYMA06G41150	GLYMA06G41150.1	Transcript	missense_variant	1074	962	321	T/K	aCg/aAg	-
6	44719838	C/T	GLYMA06G41430	GLYMA06G41430.1	Transcript	missense_variant	410	328	110	P/S	Ccg/Tcg	-
6	44719967	G/C	GLYMA06G41430	GLYMA06G41430.1	Transcript	missense_variant	539	457	153	V/L	Gtg/Ctg	-
6	44720562	A/G	GLYMA06G41430	GLYMA06G41430.1	Transcript	missense_variant	864	782	261	Q/R	cAa/cGa	-
6	44720568	A/C	GLYMA06G41430	GLYMA06G41430.1	Transcript	missense_variant	870	788	263	Y/S	tAt/tCt	-
6	44720618	G/A	GLYMA06G41430	GLYMA06G41430.1	Transcript	missense_variant	920	838	280	E/K	Gaa/Aaa	-
6	44720799	T/C	GLYMA06G41430	GLYMA06G41430.1	Transcript	missense_variant	1101	1019	340	I/T	aTt/aCt	-
6	44721014	C/G	GLYMA06G41430	GLYMA06G41430.1	Transcript	missense_variant	1316	1234	412	L/V	Cta/Gta	-
6	44721086	A/T	GLYMA06G41430	GLYMA06G41430.1	Transcript	missense_variant	1388	1306	436	I/L	Ata/Tta	-
6	44721212	T/C	GLYMA06G41430	GLYMA06G41430.1	Transcript	missense_variant	1514	1432	478	S/P	Tct/Cct	-
6	44721218	A/T	GLYMA06G41430	GLYMA06G41430.1	Transcript	missense_variant	1520	1438	480	I/F	Att/Ttt	-
6	44721715	G/T	GLYMA06G41430	GLYMA06G41430.1	Transcript	missense_variant	1911	1829	610	W/L	tGg/tTg	-
6	44722005	C/G	GLYMA06G41430	GLYMA06G41430.1	Transcript	missense_variant	2068	1986	662	I/M	atC/atG	-
6	44722067	A/G	GLYMA06G41430	GLYMA06G41430.1	Transcript	missense_variant	2130	2048	683	Q/R	cAa/cGa	-
6	44722229	T/C	GLYMA06G41430	GLYMA06G41430.1	Transcript	missense_variant	2292	2210	737	F/S	tTc/tCc	-
6	44722238	A/G	GLYMA06G41430	GLYMA06G41430.1	Transcript	missense_variant	2301	2219	740	H/R	cAt/cGt	-
6	44811671	T/A	GLYMA06G41520	GLYMA06G41520.1	Transcript	missense_variant	661	328	110	F/I	Ttt/Att	-
6	44812000	A/G	GLYMA06G41520	GLYMA06G41520.1	Transcript	missense_variant	898	565	189	T/A	Aca/Gca	-
6	44813475	A/C	GLYMA06G41520	GLYMA06G41520.1	Transcript	missense_variant	1210	877	293	I/L	Att/Ctt	-
6	44985104	G/T	GLYMA06G41700	GLYMA06G41700.1	Transcript	missense_variant	182	71	24	R/L	cGa/cTa	-
6	44985176	T/A	GLYMA06G41700	GLYMA06G41700.1	Transcript	missense_variant	254	143	48	F/Y	tTt/tAt	-
6	44985179	C/A	GLYMA06G41700	GLYMA06G41700.1	Transcript	missense_variant	257	146	49	A/E	gCa/gAa	-
6	44985446	G/A	GLYMA06G41700	GLYMA06G41700.1	Transcript	missense_variant	524	413	138	R/H	cGc/cAc	-
6	44985498	T/G	GLYMA06G41700	GLYMA06G41700.1	Transcript	missense_variant	576	465	155	H/Q	caT/caG	-
6	44985564	A/C	GLYMA06G41700	GLYMA06G41700.1	Transcript	missense_variant	642	531	177	K/N	aaA/aaC	-
6	44985725	T/A	GLYMA06G41700	GLYMA06G41700.1	Transcript	missense_variant	662	551	184	F/Y	tTc/tAc	-
6	44985736	A/G	GLYMA06G41700	GLYMA06G41700.1	Transcript	missense_variant	673	562	188	R/G	Agg/Ggg	-
6	44985823	G/C	GLYMA06G41700	GLYMA06G41700.1	Transcript	missense_variant	760	649	217	E/Q	Gaa/Caa	-
6	44986205	G/A	GLYMA06G41700	GLYMA06G41700.1	Transcript	missense_variant	1142	1031	344	G/D	gGc/gAc	-
6	44986302	A/T	GLYMA06G41700	GLYMA06G41700.1	Transcript	missense_variant	1239	1128	376	K/N	aaA/aaT	-
6	44986785	G/T	GLYMA06G41700	GLYMA06G41700.1	Transcript	missense_variant	1722	1611	537	R/S	agG/agT	-
6	44987176	A/G	GLYMA06G41700	GLYMA06G41700.1	Transcript	missense_variant	2005	1894	632	I/V	Ata/Gta	-
6	45152207	T/A	GLYMA06G41880	GLYMA06G41880.1	Transcript	missense_variant	176	61	21	F/I	Ttt/Att	-
6	45152434	C/G	GLYMA06G41880	GLYMA06G41880.1	Transcript	missense_variant	403	288	96	F/L	ttC/ttG	-
6	45152634	G/A	GLYMA06G41880	GLYMA06G41880.1	Transcript	missense_variant	603	488	163	R/K	aGg/aAg	-
6	45152669	C/T	GLYMA06G41880	GLYMA06G41880.1	Transcript	missense_variant	638	523	175	H/Y	Cat/Tat	-
6	45152832	G/A	GLYMA06G41880	GLYMA06G41880.1	Transcript	missense_variant	660	545	182	G/E	gGa/gAa	-
6	45152843	C/A	GLYMA06G41880	GLYMA06G41880.1	Transcript	missense_variant	671	556	186	Q/K	Cag/Aag	-
6	45152852	G/A	GLYMA06G41880	GLYMA06G41880.1	Transcript	missense_variant	680	565	189	E/K	Gag/Aag	-
6	45152920	C/G	GLYMA06G41880	GLYMA06G41880.1	Transcript	missense_variant	748	633	211	H/Q	caC/caG	-
6	45152934	A/G	GLYMA06G41880	GLYMA06G41880.1	Transcript	missense_variant	762	647	216	D/G	gAc/gGc	-
6	45153060	A/T	GLYMA06G41880	GLYMA06G41880.1	Transcript	missense_variant	888	773	258	H/L	cAt/cTt	-
6	45153204	G/C	GLYMA06G41880	GLYMA06G41880.1	Transcript	missense_variant	1032	917	306	W/S	tGg/tCg	-
6	45153217	T/A	GLYMA06G41880	GLYMA06G41880.1	Transcript	missense_variant	1045	930	310	N/K	aaT/aaA	-
6	45153314	C/G	GLYMA06G41880	GLYMA06G41880.1	Transcript	missense_variant	1142	1027	343	Q/E	Cag/Gag	-
6	45153471	G/A	GLYMA06G41880	GLYMA06G41880.1	Transcript	missense_variant	1299	1184	395	C/Y	tGt/tAt	-
6	47565421	A/T	GLYMA06G44720	GLYMA06G44720.1	Transcript	missense_variant	504	176	59	N/I	aAc/aTc	-
6	47567199	G/A	GLYMA06G44720	GLYMA06G44720.1	Transcript	missense_variant	2282	1954	652	E/K	Gag/Aag	-
6	47979166	A/T	GLYMA06G45150	GLYMA06G45150.1	Transcript	missense_variant	1614	1614	538	R/S	agA/agT	-
6	48342872	C/G	GLYMA06G45590	GLYMA06G45590.1	Transcript	missense_variant	1785	1511	504	G/A	gGa/gCa	-
6	48343546	A/C	GLYMA06G45590	GLYMA06G45590.1	Transcript	missense_variant	1111	837	279	D/E	gaT/gaG	-
6	50045398	C/T	GLYMA06G47650	GLYMA06G47650.1	Transcript	missense_variant	89	89	30	S/F	tCc/tTc	-
6	50045966	G/A	GLYMA06G47650	GLYMA06G47650.1	Transcript	missense_variant	657	657	219	M/I	atG/atA	-
6	50046004	G/A	GLYMA06G47650	GLYMA06G47650.1	Transcript	missense_variant	695	695	232	G/D	gGt/gAt	-
6	50046052	A/T	GLYMA06G47650	GLYMA06G47650.1	Transcript	missense_variant	743	743	248	D/V	gAt/gTt	-
6	50046075	C/A	GLYMA06G47650	GLYMA06G47650.1	Transcript	missense_variant	766	766	256	L/I	Ctt/Att	-
6	50046127	A/G	GLYMA06G47650	GLYMA06G47650.1	Transcript	missense_variant	818	818	273	H/R	cAt/cGt	-
6	50046183	G/T	GLYMA06G47650	GLYMA06G47650.1	Transcript	missense_variant	874	874	292	V/F	Gtt/Ttt	-
6	50046199	A/G	GLYMA06G47650	GLYMA06G47650.1	Transcript	missense_variant	890	890	297	Q/R	cAa/cGa	-
6	50046264	A/C	GLYMA06G47650	GLYMA06G47650.1	Transcript	missense_variant	955	955	319	T/P	Aca/Cca	-
6	50046342	A/T	GLYMA06G47650	GLYMA06G47650.1	Transcript	missense_variant	1033	1033	345	R/W	Agg/Tgg	-
6	50046435	A/G	GLYMA06G47650	GLYMA06G47650.1	Transcript	missense_variant	1126	1126	376	K/E	Aaa/Gaa	-
6	50046480	C/A	GLYMA06G47650	GLYMA06G47650.1	Transcript	missense_variant	1171	1171	391	R/S	Cgc/Agc	-
6	50046976	C/G	GLYMA06G47650	GLYMA06G47650.1	Transcript	missense_variant	1478	1478	493	T/R	aCa/aGa	-
6	50048101	T/C	GLYMA06G47650	GLYMA06G47650.1	Transcript	missense_variant	2527	2527	843	F/L	Ttt/Ctt	-
6	50048144	T/C	GLYMA06G47650	GLYMA06G47650.1	Transcript	missense_variant	2570	2570	857	I/T	aTc/aCc	-
7	7085890	G/A	GLYMA07G08500	GLYMA07G08500.1	Transcript	missense_variant	304	304	102	D/N	Gac/Aac	-
7	8187677	G/C	GLYMA07G09730	GLYMA07G09730.1	Transcript	missense_variant	907	907	303	D/H	Gat/Cat	-
7	15138897	G/C	GLYMA07G15270	GLYMA07G15270.1	Transcript	missense_variant	3043	2685	895	I/M	atC/atG	-
7	15143315	A/T	GLYMA07G15270	GLYMA07G15270.1	Transcript	missense_variant	1150	792	264	N/K	aaT/aaA	-
7	15950788	A/G	GLYMA07G16260	GLYMA07G16260.1	Transcript	missense_variant	2105	1880	627	I/T	aTt/aCt	-
7	15950933	G/A	GLYMA07G16260	GLYMA07G16260.1	Transcript	missense_variant	1960	1735	579	P/S	Cca/Tca	-
7	15951188	T/C	GLYMA07G16260	GLYMA07G16260.1	Transcript	missense_variant	1705	1480	494	T/A	Act/Gct	-
7	15952345	T/A	GLYMA07G16260	GLYMA07G16260.1	Transcript	missense_variant	548	323	108	K/I	aAa/aTa	-
7	15952570	T/C	GLYMA07G16260	GLYMA07G16260.1	Transcript	missense_variant	323	98	33	H/R	cAt/cGt	-
7	38863969	G/A	GLYMA07G33950	GLYMA07G33950.1	Transcript	missense_variant	1699	1294	432	P/S	Cca/Tca	-
7	38863972	T/C	GLYMA07G33950	GLYMA07G33950.1	Transcript	missense_variant	1696	1291	431	S/G	Agt/Ggt	-
8	3082602	G/T	GLYMA08G04390	GLYMA08G04390.1	Transcript	missense_variant	1841	1399	467	A/S	Gct/Tct	-
8	3082749	A/C	GLYMA08G04390	GLYMA08G04390.1	Transcript	missense_variant	1988	1546	516	T/P	Aca/Cca	-
8	5046348	A/C	GLYMA08G07010	GLYMA08G07010.1	Transcript	missense_variant	863	863	288	D/A	gAt/gCt	-
8	5061248	T/G	GLYMA08G07040	GLYMA08G07040.1	Transcript	missense_variant	689	689	230	I/S	aTt/aGt	-
8	5074751	T/C	GLYMA08G07060	GLYMA08G07060.1	Transcript	missense_variant	1059	866	289	F/S	tTt/tCt	-
8	5075585	T/A	GLYMA08G07060	GLYMA08G07060.1	Transcript	missense_variant	1893	1700	567	I/K	aTa/aAa	-
8	5078976	G/A	GLYMA08G07070	GLYMA08G07070.1	Transcript	missense_variant	762	523	175	V/I	Gtt/Att	-
8	5079064	C/G	GLYMA08G07070	GLYMA08G07070.1	Transcript	missense_variant	850	611	204	A/G	gCt/gGt	-
8	5079089	A/C	GLYMA08G07070	GLYMA08G07070.1	Transcript	missense_variant	875	636	212	L/F	ttA/ttC	-
8	5683809	T/G	GLYMA08G07930	GLYMA08G07930.1	Transcript	missense_variant	455	278	93	E/A	gAg/gCg	-
8	5683989	A/T	GLYMA08G07930	GLYMA08G07930.1	Transcript	missense_variant	352	175	59	S/T	Tcc/Acc	-
8	8969879	T/A	GLYMA08G12290	GLYMA08G12290.1	Transcript	missense_variant	1677	1491	497	D/E	gaT/gaA	-
8	9027372	A/T	GLYMA08G12350	GLYMA08G12350.1	Transcript	missense_variant	315	70	24	S/C	Agt/Tgt	-
8	9029887	C/T	GLYMA08G12350	GLYMA08G12350.1	Transcript	missense_variant	1978	1733	578	A/V	gCg/gTg	-
8	9029955	A/G	GLYMA08G12350	GLYMA08G12350.1	Transcript	missense_variant	2046	1801	601	M/V	Atg/Gtg	-
8	9202174	T/G	GLYMA08G12560	GLYMA08G12560.1	Transcript	missense_variant	319	161	54	L/R	cTc/cGc	-
8	9202185	C/A	GLYMA08G12560	GLYMA08G12560.1	Transcript	missense_variant	330	172	58	L/I	Ctt/Att	-
8	9202188	A/C	GLYMA08G12560	GLYMA08G12560.1	Transcript	missense_variant	333	175	59	I/L	Att/Ctt	-
8	9518921	C/A	GLYMA08G13060	GLYMA08G13060.1	Transcript	missense_variant	2863	2231	744	S/I	aGt/aTt	-
8	9521235	G/A	GLYMA08G13060	GLYMA08G13060.1	Transcript	missense_variant	691	59	20	A/V	gCg/gTg	-
8	9938126	A/G	GLYMA08G13580	GLYMA08G13580.1	Transcript	missense_variant	1713	1621	541	S/G	Agc/Ggc	-
8	9938252	G/A	GLYMA08G13580	GLYMA08G13580.1	Transcript	missense_variant	1839	1747	583	A/T	Gcc/Acc	-
8	9939559	T/A	GLYMA08G13580	GLYMA08G13580.1	Transcript	missense_variant	2984	2892	964	S/R	agT/agA	-
8	14014792	T/C	GLYMA08G18610	GLYMA08G18610.1	Transcript	missense_variant	832	83	28	M/T	aTg/aCg	-
8	18192859	A/T	GLYMA08G23900	GLYMA08G23900.1	Transcript	missense_variant	445	212	71	Q/L	cAg/cTg	-
8	18372425	T/G	GLYMA08G24170	GLYMA08G24170.1	Transcript	missense_variant	1027	934	312	N/H	Aat/Cat	-
8	18374022	C/T	GLYMA08G24170	GLYMA08G24170.1	Transcript	missense_variant	590	497	166	S/N	aGt/aAt	-
8	18757560	G/A	GLYMA08G24610	GLYMA08G24610.1	Transcript	missense_variant	2655	2348	783	T/M	aCg/aTg	-
8	18760984	C/T	GLYMA08G24610	GLYMA08G24610.1	Transcript	missense_variant	1718	1411	471	E/K	Gag/Aag	-
8	19949181	T/G	GLYMA08G25600	GLYMA08G25600.1	Transcript	missense_variant	1516	1240	414	N/H	Aat/Cat	-
8	19953281	A/G	GLYMA08G25600	GLYMA08G25600.1	Transcript	missense_variant	1201	925	309	S/P	Tca/Cca	-
8	19956163	G/A	GLYMA08G25600	GLYMA08G25600.1	Transcript	missense_variant	569	293	98	T/I	aCt/aTt	-
8	19956169	C/T	GLYMA08G25600	GLYMA08G25600.1	Transcript	missense_variant	563	287	96	S/N	aGt/aAt	-
8	20180490	C/A	GLYMA08G25780	GLYMA08G25780.1	Transcript	missense_variant	265	265	89	H/N	Cat/Aat	-
8	20180896	C/T	GLYMA08G25780	GLYMA08G25780.1	Transcript	missense_variant	671	671	224	P/L	cCa/cTa	-
8	20181540	A/T	GLYMA08G25780	GLYMA08G25780.1	Transcript	missense_variant	1315	1315	439	S/C	Agt/Tgt	-
8	42128603	A/G	GLYMA08G42170	GLYMA08G42170.2	Transcript	missense_variant	933	196	66	I/V	Atc/Gtc	-
8	42874970	G/T	GLYMA08G42930	GLYMA08G42930.1	Transcript	missense_variant	163	145	49	L/I	Ctt/Att	-
8	43023691	C/G	GLYMA08G43170	GLYMA08G43170.1	Transcript	missense_variant	2510	2283	761	M/I	atG/atC	-
8	43023699	T/G	GLYMA08G43170	GLYMA08G43170.1	Transcript	missense_variant	2502	2275	759	S/R	Agt/Cgt	-
8	43023746	T/A	GLYMA08G43170	GLYMA08G43170.1	Transcript	missense_variant	2455	2228	743	K/M	aAg/aTg	-
8	43023771	A/C	GLYMA08G43170	GLYMA08G43170.1	Transcript	missense_variant	2430	2203	735	S/A	Tca/Gca	-
8	43023851	C/G	GLYMA08G43170	GLYMA08G43170.1	Transcript	missense_variant	2350	2123	708	R/T	aGa/aCa	-
8	43025143	A/C	GLYMA08G43170	GLYMA08G43170.1	Transcript	missense_variant	1058	831	277	S/R	agT/agG	-
8	43025643	G/A	GLYMA08G43170	GLYMA08G43170.1	Transcript	missense_variant	558	331	111	L/F	Ctc/Ttc	-
8	43337648	T/A	GLYMA08G43530	GLYMA08G43530.1	Transcript	missense_variant	3191	2507	836	H/L	cAt/cTt	-
8	43337904	T/G	GLYMA08G43530	GLYMA08G43530.1	Transcript	missense_variant	2935	2251	751	N/H	Aat/Cat	-
8	43338686	C/T	GLYMA08G43530	GLYMA08G43530.1	Transcript	missense_variant	2153	1469	490	R/Q	cGa/cAa	-
8	43339583	G/C	GLYMA08G43530	GLYMA08G43530.1	Transcript	missense_variant	1256	572	191	P/R	cCg/cGg	-
8	43339711	A/T	GLYMA08G43530	GLYMA08G43530.1	Transcript	missense_variant	1128	444	148	H/Q	caT/caA	-
8	46138948	A/G	GLYMA08G47220	GLYMA08G47220.1	Transcript	missense_variant	522	13	5	K/E	Aag/Gag	-
8	46138988	T/C	GLYMA08G47220	GLYMA08G47220.1	Transcript	missense_variant	562	53	18	V/A	gTc/gCc	-
8	46139063	A/T	GLYMA08G47220	GLYMA08G47220.1	Transcript	missense_variant	637	128	43	H/L	cAc/cTc	-
8	46139464	T/A	GLYMA08G47220	GLYMA08G47220.1	Transcript	missense_variant	1038	529	177	Y/N	Tat/Aat	-
8	46140506	A/G	GLYMA08G47220	GLYMA08G47220.1	Transcript	missense_variant	2080	1571	524	H/R	cAc/cGc	-
9	2914886	C/T	GLYMA09G03980	GLYMA09G03980.1	Transcript	missense_variant	1272	925	309	G/R	Gga/Aga	-
9	5899726	G/C	GLYMA09G07060	GLYMA09G07060.1	Transcript	missense_variant	1164	370	124	L/V	Cta/Gta	-
9	5900708	G/T	GLYMA09G07060	GLYMA09G07060.1	Transcript	missense_variant	816	22	8	Q/K	Cag/Aag	-
9	15090482	T/C	GLYMA09G13540	GLYMA09G13540.1	Transcript	missense_variant	2374	2180	727	E/G	gAg/gGg	-
9	15091286	G/A	GLYMA09G13540	GLYMA09G13540.1	Transcript	missense_variant	1570	1376	459	S/F	tCt/tTt	-
9	15092603	G/A	GLYMA09G13540	GLYMA09G13540.1	Transcript	missense_variant	253	59	20	S/L	tCa/tTa	-
9	15092618	G/A	GLYMA09G13540	GLYMA09G13540.1	Transcript	missense_variant	238	44	15	A/V	gCt/gTt	-
9	17581378	A/G	GLYMA09G15200	GLYMA09G15200.1	Transcript	missense_variant	138	125	42	D/G	gAc/gGc	-
9	17595273	G/A	GLYMA09G15200	GLYMA09G15200.1	Transcript	missense_variant	2076	2063	688	G/E	gGa/gAa	-
9	17597530	C/G	GLYMA09G15200	GLYMA09G15200.1	Transcript	missense_variant	2779	2766	922	D/E	gaC/gaG	-
9	29959906	C/T	GLYMA09G24230	GLYMA09G24230.1	Transcript	missense_variant	97	97	33	R/C	Cgc/Tgc	-
9	34919082	G/T	GLYMA09G27950	GLYMA09G27950.1	Transcript	missense_variant	1986	1707	569	M/I	atG/atT	-
9	35958780	C/T	GLYMA09G29000	GLYMA09G29000.1	Transcript	missense_variant	3012	2822	941	T/I	aCt/aTt	-
10	5238428	T/A	GLYMA10G06540	GLYMA10G06540.1	Transcript	missense_variant	1050	1050	350	E/D	gaA/gaT	-
10	5239871	G/A	GLYMA10G06540	GLYMA10G06540.1	Transcript	missense_variant	593	593	198	T/I	aCa/aTa	-
10	6202350	C/T	GLYMA10G07500	GLYMA10G07500.1	Transcript	missense_variant	1770	1666	556	V/I	Gtt/Att	-
10	6203572	A/G	GLYMA10G07500	GLYMA10G07500.1	Transcript	missense_variant	1420	1316	439	V/A	gTg/gCg	-
10	6203780	T/C	GLYMA10G07500	GLYMA10G07500.1	Transcript	missense_variant	1212	1108	370	R/G	Aga/Gga	-
10	6204002	C/T	GLYMA10G07500	GLYMA10G07500.1	Transcript	missense_variant	990	886	296	E/K	Gaa/Aaa	-
10	6204190	G/T	GLYMA10G07500	GLYMA10G07500.1	Transcript	missense_variant	802	698	233	S/Y	tCc/tAc	-
10	6204562	C/T	GLYMA10G07500	GLYMA10G07500.1	Transcript	missense_variant	430	326	109	R/H	cGc/cAc	-
10	39160811	G/C	GLYMA10G30550	GLYMA10G30550.1	Transcript	missense_variant	1159	1159	387	V/L	Gtt/Ctt	-
10	39789750	C/G	GLYMA10G31230	GLYMA10G31230.1	Transcript	missense_variant	1580	1234	412	A/P	Gca/Cca	-
10	43552000	A/T	GLYMA10G35310	GLYMA10G35310.1	Transcript	missense_variant	3216	3111	1037	K/N	aaA/aaT	-
10	44616317	T/C	GLYMA10G36490	GLYMA10G36490.1	Transcript	missense_variant	3142	2560	854	I/V	Att/Gtt	-
10	44618521	G/C	GLYMA10G36490	GLYMA10G36490.1	Transcript	missense_variant	938	356	119	P/R	cCa/cGa	-
10	45652791	A/G	GLYMA10G37730	GLYMA10G37730.1	Transcript	missense_variant	1080	580	194	T/A	Act/Gct	-
10	45657281	G/A	GLYMA10G37730	GLYMA10G37730.1	Transcript	missense_variant	2641	2141	714	R/H	cGt/cAt	-
10	45657595	T/A	GLYMA10G37730	GLYMA10G37730.1	Transcript	missense_variant	2850	2350	784	F/I	Ttt/Att	-
10	47452326	T/A	GLYMA10G39870	GLYMA10G39870.1	Transcript	missense_variant	699	610	204	W/R	Tgg/Agg	-
11	1339377	C/A	GLYMA11G02150	GLYMA11G02150.1	Transcript	missense_variant	1094	745	249	A/S	Gct/Tct	-
11	1339847	C/T	GLYMA11G02150	GLYMA11G02150.1	Transcript	missense_variant	624	275	92	R/Q	cGa/cAa	-
11	1340100	C/T	GLYMA11G02150	GLYMA11G02150.1	Transcript	missense_variant	371	22	8	V/I	Gtc/Atc	-
11	2159866	T/G	GLYMA11G03270	GLYMA11G03270.1	Transcript	missense_variant	1432	1189	397	N/H	Aat/Cat	-
11	4771117	G/A	GLYMA11G06740	GLYMA11G06740.1	Transcript	missense_variant	1118	1033	345	E/K	Gaa/Aaa	-
11	5615053	T/C	GLYMA11G07970	GLYMA11G07970.1	Transcript	missense_variant	3560	3287	1096	L/P	cTt/cCt	-
11	11129084	C/G	GLYMA11G15490	GLYMA11G15490.1	Transcript	missense_variant	619	619	207	L/V	Ctt/Gtt	-
11	11129620	A/T	GLYMA11G15490	GLYMA11G15490.1	Transcript	missense_variant	1155	1155	385	K/N	aaA/aaT	-
11	11130792	A/G	GLYMA11G15490	GLYMA11G15490.1	Transcript	missense_variant	2327	2327	776	H/R	cAt/cGt	-
11	30941352	C/A	GLYMA11G30040	GLYMA11G30040.1	Transcript	missense_variant	631	108	36	H/Q	caC/caA	-
11	32611949	C/G	GLYMA11G31440	GLYMA11G31440.1	Transcript	missense_variant	829	439	147	A/P	Gct/Cct	-
11	34177488	G/T	GLYMA11G32500	GLYMA11G32500.1	Transcript	missense_variant	1087	865	289	H/N	Cat/Aat	-
11	38079968	G/T	GLYMA11G36700	GLYMA11G36700.1	Transcript	missense_variant	358	196	66	H/N	Cac/Aac	-
12	198857	C/T	GLYMA12G00470	GLYMA12G00470.1	Transcript	missense_variant	1390	538	180	E/K	Gaa/Aaa	-
12	848454	C/T	GLYMA12G01420	GLYMA12G01420.1	Transcript	missense_variant	3228	2774	925	G/E	gGg/gAg	-
12	848527	G/A	GLYMA12G01420	GLYMA12G01420.1	Transcript	missense_variant	3155	2701	901	R/W	Cgg/Tgg	-
12	848596	A/C	GLYMA12G01420	GLYMA12G01420.1	Transcript	missense_variant	3086	2632	878	Y/D	Tac/Gac	-
12	848603	T/G	GLYMA12G01420	GLYMA12G01420.1	Transcript	missense_variant	3079	2625	875	E/D	gaA/gaC	-
12	848604	T/A	GLYMA12G01420	GLYMA12G01420.1	Transcript	missense_variant	3078	2624	875	E/V	gAa/gTa	-
12	848663	A/C	GLYMA12G01420	GLYMA12G01420.1	Transcript	missense_variant	3019	2565	855	F/L	ttT/ttG	-
12	848728	C/A	GLYMA12G01420	GLYMA12G01420.1	Transcript	missense_variant	2954	2500	834	D/Y	Gat/Tat	-
12	848766	G/A	GLYMA12G01420	GLYMA12G01420.1	Transcript	missense_variant	2916	2462	821	T/I	aCc/aTc	-
12	848818	C/T	GLYMA12G01420	GLYMA12G01420.1	Transcript	missense_variant	2864	2410	804	A/T	Gca/Aca	-
12	848885	C/G	GLYMA12G01420	GLYMA12G01420.1	Transcript	missense_variant	2797	2343	781	M/I	atG/atC	-
12	848994	G/C	GLYMA12G01420	GLYMA12G01420.1	Transcript	missense_variant	2688	2234	745	A/G	gCt/gGt	-
12	849006	T/A	GLYMA12G01420	GLYMA12G01420.1	Transcript	missense_variant	2676	2222	741	E/V	gAa/gTa	-
12	849135	T/A	GLYMA12G01420	GLYMA12G01420.1	Transcript	missense_variant	2547	2093	698	K/M	aAg/aTg	-
12	849243	A/G	GLYMA12G01420	GLYMA12G01420.1	Transcript	missense_variant	2439	1985	662	F/S	tTt/tCt	-
12	849303	T/C	GLYMA12G01420	GLYMA12G01420.1	Transcript	missense_variant	2379	1925	642	D/G	gAt/gGt	-
12	849354	A/G	GLYMA12G01420	GLYMA12G01420.1	Transcript	missense_variant	2328	1874	625	I/T	aTc/aCc	-
12	849402	C/T	GLYMA12G01420	GLYMA12G01420.1	Transcript	missense_variant	2280	1826	609	G/D	gGt/gAt	-
12	849405	C/G	GLYMA12G01420	GLYMA12G01420.1	Transcript	missense_variant	2277	1823	608	W/S	tGg/tCg	-
12	849413	C/T	GLYMA12G01420	GLYMA12G01420.1	Transcript	missense_variant	2269	1815	605	M/I	atG/atA	-
12	849453	A/G	GLYMA12G01420	GLYMA12G01420.1	Transcript	missense_variant	2229	1775	592	F/S	tTc/tCc	-
12	849478	C/A	GLYMA12G01420	GLYMA12G01420.1	Transcript	missense_variant	2204	1750	584	D/Y	Gac/Tac	-
12	849540	G/A	GLYMA12G01420	GLYMA12G01420.1	Transcript	missense_variant	2142	1688	563	P/L	cCa/cTa	-
12	850501	A/G	GLYMA12G01420	GLYMA12G01420.1	Transcript	missense_variant	1181	727	243	Y/H	Tat/Cat	-
12	850756	T/C	GLYMA12G01420	GLYMA12G01420.1	Transcript	missense_variant	926	472	158	N/D	Aat/Gat	-
12	850761	A/T	GLYMA12G01420	GLYMA12G01420.1	Transcript	missense_variant	921	467	156	V/E	gTa/gAa	-
12	4604726	G/A	GLYMA12G06750	GLYMA12G06750.1	Transcript	missense_variant	1100	826	276	A/T	Gct/Act	-
12	4606929	G/C	GLYMA12G06760	GLYMA12G06760.1	Transcript	missense_variant	1593	1282	428	H/D	Cat/Gat	-
12	4607133	A/C	GLYMA12G06760	GLYMA12G06760.1	Transcript	missense_variant	1389	1078	360	S/A	Tcc/Gcc	-
12	4607256	C/A	GLYMA12G06760	GLYMA12G06760.1	Transcript	missense_variant	1266	955	319	A/S	Gct/Tct	-
12	4609273	A/G	GLYMA12G06760	GLYMA12G06760.1	Transcript	missense_variant	370	59	20	V/A	gTc/gCc	-
12	32372299	G/C	GLYMA12G28980	GLYMA12G28980.1	Transcript	missense_variant	320	151	51	E/Q	Gaa/Caa	-
12	32372320	G/A	GLYMA12G28980	GLYMA12G28980.1	Transcript	missense_variant	341	172	58	D/N	Gac/Aac	-
12	37144700	C/T	GLYMA12G33950	GLYMA12G33950.2	Transcript	missense_variant	918	806	269	A/V	gCg/gTg	-
12	39745197	C/T	GLYMA12G36680	GLYMA12G36680.1	Transcript	missense_variant	552	523	175	V/M	Gtg/Atg	-
13	6488109	A/G	GLYMA13G06210	GLYMA13G06210.1	Transcript	missense_variant	1488	1099	367	N/D	Aat/Gat	-
13	6781092	G/A	GLYMA13G06600	GLYMA13G06600.1	Transcript	missense_variant	1596	1145	382	T/M	aCg/aTg	-
13	6781177	C/T	GLYMA13G06600	GLYMA13G06600.1	Transcript	missense_variant	1511	1060	354	G/S	Ggt/Agt	-
13	6781270	A/T	GLYMA13G06600	GLYMA13G06600.1	Transcript	missense_variant	1418	967	323	L/I	Tta/Ata	-
13	6781276	A/G	GLYMA13G06600	GLYMA13G06600.1	Transcript	missense_variant	1412	961	321	S/P	Tcc/Ccc	-
13	6781656	A/G	GLYMA13G06600	GLYMA13G06600.1	Transcript	missense_variant	1032	581	194	L/S	tTg/tCg	-
13	6781666	T/C	GLYMA13G06600	GLYMA13G06600.1	Transcript	missense_variant	1022	571	191	S/G	Agt/Ggt	-
13	6781711	A/C	GLYMA13G06600	GLYMA13G06600.1	Transcript	missense_variant	977	526	176	C/G	Tgc/Ggc	-
13	22528753	G/T	GLYMA13G18920	GLYMA13G18920.1	Transcript	missense_variant	2215	2215	739	L/I	Cta/Ata	-
13	22530421	C/T	GLYMA13G18920	GLYMA13G18920.1	Transcript	missense_variant	547	547	183	G/R	Ggg/Agg	-
13	23336623	G/A	GLYMA13G19860	GLYMA13G19860.1	Transcript	missense_variant	380	29	10	S/L	tCa/tTa	-
13	24217778	T/A	GLYMA13G20740	GLYMA13G20740.1	Transcript	missense_variant	1829	1367	456	K/M	aAg/aTg	-
13	25345233	T/A	GLYMA13G21820	GLYMA13G21820.1	Transcript	missense_variant	642	121	41	Y/N	Tac/Aac	-
13	26982179	C/G	GLYMA13G23610	GLYMA13G23610.1	Transcript	missense_variant	655	655	219	H/D	Cat/Gat	-
13	28066660	C/T	GLYMA13G24740	GLYMA13G24740.2	Transcript	missense_variant	1238	380	127	R/H	cGc/cAc	-
13	28658910	G/A	GLYMA13G25420	GLYMA13G25420.1	Transcript	missense_variant	2705	2566	856	R/C	Cgt/Tgt	-
13	28658963	T/C	GLYMA13G25420	GLYMA13G25420.1	Transcript	missense_variant	2652	2513	838	Q/R	cAg/cGg	-
13	28658967	A/G	GLYMA13G25420	GLYMA13G25420.1	Transcript	missense_variant	2648	2509	837	C/R	Tgc/Cgc	-
13	28658982	C/T	GLYMA13G25420	GLYMA13G25420.1	Transcript	missense_variant	2633	2494	832	E/K	Gaa/Aaa	-
13	28659522	A/G	GLYMA13G25420	GLYMA13G25420.1	Transcript	missense_variant	2093	1954	652	Y/H	Tac/Cac	-
13	28659594	G/A	GLYMA13G25420	GLYMA13G25420.1	Transcript	missense_variant	2021	1882	628	H/Y	Cat/Tat	-
13	28661274	T/A	GLYMA13G25420	GLYMA13G25420.1	Transcript	missense_variant	341	202	68	N/Y	Aat/Tat	-
13	28661316	T/C	GLYMA13G25420	GLYMA13G25420.1	Transcript	missense_variant	299	160	54	T/A	Act/Gct	-
13	28661415	C/T	GLYMA13G25420	GLYMA13G25420.1	Transcript	missense_variant	200	61	21	D/N	Gac/Aac	-
13	29202314	G/T	GLYMA13G25970	GLYMA13G25970.1	Transcript	missense_variant	413	235	79	V/L	Gtg/Ttg	-
13	29207066	A/C	GLYMA13G25970	GLYMA13G25970.1	Transcript	missense_variant	5165	4987	1663	S/R	Agc/Cgc	-
13	29207139	C/T	GLYMA13G25970	GLYMA13G25970.1	Transcript	missense_variant	5238	5060	1687	S/L	tCa/tTa	-
13	29207320	T/A	GLYMA13G25970	GLYMA13G25970.1	Transcript	missense_variant	5419	5241	1747	F/L	ttT/ttA	-
13	29207643	T/A	GLYMA13G25970	GLYMA13G25970.1	Transcript	missense_variant	5742	5564	1855	F/Y	tTc/tAc	-
13	29207799	A/G	GLYMA13G25970	GLYMA13G25970.1	Transcript	missense_variant	5898	5720	1907	Q/R	cAa/cGa	-
13	29208042	T/C	GLYMA13G25970	GLYMA13G25970.1	Transcript	missense_variant	6141	5963	1988	M/T	aTg/aCg	-
13	29208386	C/G	GLYMA13G25970	GLYMA13G25970.1	Transcript	missense_variant	6485	6307	2103	L/V	Ctt/Gtt	-
13	29208546	C/T	GLYMA13G25970	GLYMA13G25970.1	Transcript	missense_variant	6645	6467	2156	P/L	cCa/cTa	-
13	29227611	C/G	GLYMA13G26000	GLYMA13G26000.1	Transcript	missense_variant	1544	1405	469	Q/E	Cag/Gag	-
13	29227785	C/G	GLYMA13G26000	GLYMA13G26000.1	Transcript	missense_variant	1718	1579	527	P/A	Cca/Gca	-
13	29227825	C/T	GLYMA13G26000	GLYMA13G26000.1	Transcript	missense_variant	1758	1619	540	A/V	gCa/gTa	-
13	29227857	G/C	GLYMA13G26000	GLYMA13G26000.1	Transcript	missense_variant	1790	1651	551	G/R	Gga/Cga	-
13	29228088	G/A	GLYMA13G26000	GLYMA13G26000.1	Transcript	missense_variant	2021	1882	628	E/K	Gaa/Aaa	-
13	29446645	A/T	GLYMA13G26230	GLYMA13G26230.1	Transcript	missense_variant	3319	3258	1086	E/D	gaA/gaT	-
13	29446822	T/G	GLYMA13G26230	GLYMA13G26230.1	Transcript	missense_variant	3496	3435	1145	D/E	gaT/gaG	-
13	29446890	A/T	GLYMA13G26230	GLYMA13G26230.1	Transcript	missense_variant	3564	3503	1168	Q/L	cAg/cTg	-
13	29446946	A/G	GLYMA13G26230	GLYMA13G26230.1	Transcript	missense_variant	3620	3559	1187	I/V	Att/Gtt	-
13	29463996	A/T	GLYMA13G26250	GLYMA13G26250.1	Transcript	missense_variant	2416	2416	806	C/S	Tgt/Agt	-
13	29464136	T/A	GLYMA13G26250	GLYMA13G26250.1	Transcript	missense_variant	2276	2276	759	E/V	gAg/gTg	-
13	29464266	A/C	GLYMA13G26250	GLYMA13G26250.1	Transcript	missense_variant	2146	2146	716	S/A	Tca/Gca	-
13	29464539	G/T	GLYMA13G26250	GLYMA13G26250.1	Transcript	missense_variant	1873	1873	625	R/S	Cgc/Agc	-
13	29464658	T/C	GLYMA13G26250	GLYMA13G26250.1	Transcript	missense_variant	1754	1754	585	D/G	gAc/gGc	-
13	29466009	C/G	GLYMA13G26250	GLYMA13G26250.1	Transcript	missense_variant	626	626	209	W/S	tGg/tCg	-
13	29466489	T/A	GLYMA13G26250	GLYMA13G26250.1	Transcript	missense_variant	146	146	49	Q/L	cAg/cTg	-
13	29466550	C/G	GLYMA13G26250	GLYMA13G26250.1	Transcript	missense_variant	85	85	29	D/H	Gac/Cac	-
13	29586671	G/A	GLYMA13G26400	GLYMA13G26400.1	Transcript	missense_variant	736	506	169	A/V	gCg/gTg	-
13	29586710	G/A	GLYMA13G26400	GLYMA13G26400.1	Transcript	missense_variant	697	467	156	A/V	gCt/gTt	-
13	29586902	A/T	GLYMA13G26400	GLYMA13G26400.1	Transcript	missense_variant	588	358	120	Y/N	Tac/Aac	-
13	29586988	A/G	GLYMA13G26400	GLYMA13G26400.1	Transcript	missense_variant	502	272	91	M/T	aTg/aCg	-
13	29586993	C/A	GLYMA13G26400	GLYMA13G26400.1	Transcript	missense_variant	497	267	89	K/N	aaG/aaT	-
13	29587019	C/T	GLYMA13G26400	GLYMA13G26400.1	Transcript	missense_variant	471	241	81	E/K	Gaa/Aaa	-
13	29587026	G/C	GLYMA13G26400	GLYMA13G26400.1	Transcript	missense_variant	464	234	78	H/Q	caC/caG	-
13	29587051	A/T	GLYMA13G26400	GLYMA13G26400.1	Transcript	missense_variant	439	209	70	M/K	aTg/aAg	-
13	29587109	T/G	GLYMA13G26400	GLYMA13G26400.1	Transcript	missense_variant	381	151	51	N/H	Aat/Cat	-
13	29587142	A/G	GLYMA13G26400	GLYMA13G26400.1	Transcript	missense_variant	348	118	40	C/R	Tgt/Cgt	-
13	29587144	A/C	GLYMA13G26400	GLYMA13G26400.1	Transcript	missense_variant	346	116	39	L/R	cTg/cGg	-
13	29587153	G/T	GLYMA13G26400	GLYMA13G26400.1	Transcript	missense_variant	337	107	36	A/D	gCt/gAt	-
13	29587194	A/C	GLYMA13G26400	GLYMA13G26400.1	Transcript	missense_variant	296	66	22	D/E	gaT/gaG	-
13	29587208	C/A	GLYMA13G26400	GLYMA13G26400.1	Transcript	missense_variant	282	52	18	V/L	Gtg/Ttg	-
13	29587210	A/G	GLYMA13G26400	GLYMA13G26400.1	Transcript	missense_variant	280	50	17	V/A	gTg/gCg	-
13	29587255	A/G	GLYMA13G26400	GLYMA13G26400.1	Transcript	missense_variant	235	5	2	V/A	gTa/gCa	-
13	29606256	A/G	GLYMA13G26450	GLYMA13G26450.1	Transcript	missense_variant	1632	1430	477	L/S	tTa/tCa	-
13	29606268	A/G	GLYMA13G26450	GLYMA13G26450.1	Transcript	missense_variant	1620	1418	473	M/T	aTg/aCg	-
13	29606284	G/A	GLYMA13G26450	GLYMA13G26450.1	Transcript	missense_variant	1604	1402	468	H/Y	Cat/Tat	-
13	29606520	C/A	GLYMA13G26450	GLYMA13G26450.1	Transcript	missense_variant	1485	1283	428	R/I	aGa/aTa	-
13	29606576	G/T	GLYMA13G26450	GLYMA13G26450.1	Transcript	missense_variant	1429	1227	409	D/E	gaC/gaA	-
13	29606634	A/C	GLYMA13G26450	GLYMA13G26450.1	Transcript	missense_variant	1371	1169	390	I/S	aTt/aGt	-
13	29606741	C/T	GLYMA13G26450	GLYMA13G26450.1	Transcript	missense_variant	1264	1062	354	M/I	atG/atA	-
13	29606845	C/T	GLYMA13G26450	GLYMA13G26450.1	Transcript	missense_variant	1160	958	320	E/K	Gaa/Aaa	-
13	29606849	C/A	GLYMA13G26450	GLYMA13G26450.1	Transcript	missense_variant	1156	954	318	L/F	ttG/ttT	-
13	29606853	C/T	GLYMA13G26450	GLYMA13G26450.1	Transcript	missense_variant	1152	950	317	R/Q	cGa/cAa	-
13	29606878	C/T	GLYMA13G26450	GLYMA13G26450.1	Transcript	missense_variant	1127	925	309	G/R	Ggg/Agg	-
13	29606889	C/T	GLYMA13G26450	GLYMA13G26450.1	Transcript	missense_variant	1116	914	305	C/Y	tGt/tAt	-
13	29606913	T/C	GLYMA13G26450	GLYMA13G26450.1	Transcript	missense_variant	1092	890	297	Y/C	tAt/tGt	-
13	29607123	C/A	GLYMA13G26450	GLYMA13G26450.1	Transcript	missense_variant	882	680	227	G/V	gGa/gTa	-
13	29607162	G/A	GLYMA13G26450	GLYMA13G26450.1	Transcript	missense_variant	843	641	214	T/I	aCa/aTa	-
13	29607233	T/G	GLYMA13G26450	GLYMA13G26450.1	Transcript	missense_variant	772	570	190	K/N	aaA/aaC	-
13	29607274	T/G	GLYMA13G26450	GLYMA13G26450.1	Transcript	missense_variant	731	529	177	I/L	Atc/Ctc	-
13	29607553	C/T	GLYMA13G26450	GLYMA13G26450.1	Transcript	missense_variant	582	380	127	R/K	aGg/aAg	-
13	29607571	T/G	GLYMA13G26450	GLYMA13G26450.1	Transcript	missense_variant	564	362	121	Q/P	cAa/cCa	-
13	29607617	T/C	GLYMA13G26450	GLYMA13G26450.1	Transcript	missense_variant	518	316	106	I/V	Att/Gtt	-
13	29607689	A/G	GLYMA13G26450	GLYMA13G26450.1	Transcript	missense_variant	446	244	82	W/R	Tgg/Cgg	-
13	29607740	T/C	GLYMA13G26450	GLYMA13G26450.1	Transcript	missense_variant	395	193	65	K/E	Aag/Gag	-
13	29607773	T/C	GLYMA13G26450	GLYMA13G26450.1	Transcript	missense_variant	362	160	54	K/E	Aag/Gag	-
13	29607787	T/C	GLYMA13G26450	GLYMA13G26450.1	Transcript	missense_variant	348	146	49	K/R	aAa/aGa	-
13	29607809	G/A	GLYMA13G26450	GLYMA13G26450.1	Transcript	missense_variant	326	124	42	R/C	Cgc/Tgc	-
13	29607823	T/C	GLYMA13G26450	GLYMA13G26450.1	Transcript	missense_variant	312	110	37	Q/R	cAa/cGa	-
13	29828633	T/C	GLYMA13G26650	GLYMA13G26650.1	Transcript	missense_variant	1659	1559	520	Y/C	tAt/tGt	-
13	29828669	A/G	GLYMA13G26650	GLYMA13G26650.1	Transcript	missense_variant	1623	1523	508	I/T	aTc/aCc	-
13	29828685	A/G	GLYMA13G26650	GLYMA13G26650.1	Transcript	missense_variant	1607	1507	503	Y/H	Tat/Cat	-
13	29828812	T/C	GLYMA13G26650	GLYMA13G26650.1	Transcript	missense_variant	1586	1486	496	M/V	Atg/Gtg	-
13	29828814	A/G	GLYMA13G26650	GLYMA13G26650.1	Transcript	missense_variant	1584	1484	495	L/S	tTg/tCg	-
13	29829070	C/T	GLYMA13G26650	GLYMA13G26650.1	Transcript	missense_variant	1439	1339	447	D/N	Gac/Aac	-
13	29829102	C/T	GLYMA13G26650	GLYMA13G26650.1	Transcript	missense_variant	1407	1307	436	R/H	cGt/cAt	-
13	29829133	C/T	GLYMA13G26650	GLYMA13G26650.1	Transcript	missense_variant	1376	1276	426	E/K	Gaa/Aaa	-
13	29829183	C/T	GLYMA13G26650	GLYMA13G26650.1	Transcript	missense_variant	1326	1226	409	C/Y	tGt/tAt	-
13	29829184	A/T	GLYMA13G26650	GLYMA13G26650.1	Transcript	missense_variant	1325	1225	409	C/S	Tgt/Agt	-
13	29829227	T/G	GLYMA13G26650	GLYMA13G26650.1	Transcript	missense_variant	1282	1182	394	K/N	aaA/aaC	-
13	29829249	T/A	GLYMA13G26650	GLYMA13G26650.1	Transcript	missense_variant	1260	1160	387	Y/F	tAt/tTt	-
13	29829264	C/T	GLYMA13G26650	GLYMA13G26650.1	Transcript	missense_variant	1245	1145	382	R/H	cGt/cAt	-
13	29829265	G/A	GLYMA13G26650	GLYMA13G26650.1	Transcript	missense_variant	1244	1144	382	R/C	Cgt/Tgt	-
13	29829272	A/C	GLYMA13G26650	GLYMA13G26650.1	Transcript	missense_variant	1237	1137	379	H/Q	caT/caG	-
13	29829331	A/G	GLYMA13G26650	GLYMA13G26650.1	Transcript	missense_variant	1178	1078	360	W/R	Tgg/Cgg	-
13	29829334	G/A	GLYMA13G26650	GLYMA13G26650.1	Transcript	missense_variant	1175	1075	359	P/S	Cct/Tct	-
13	29829351	T/C	GLYMA13G26650	GLYMA13G26650.1	Transcript	missense_variant	1158	1058	353	Q/R	cAa/cGa	-
13	29829399	G/A	GLYMA13G26650	GLYMA13G26650.1	Transcript	missense_variant	1110	1010	337	A/V	gCg/gTg	-
13	29829408	A/T	GLYMA13G26650	GLYMA13G26650.1	Transcript	missense_variant	1101	1001	334	I/N	aTt/aAt	-
13	29829416	A/T	GLYMA13G26650	GLYMA13G26650.1	Transcript	missense_variant	1093	993	331	D/E	gaT/gaA	-
13	29829420	G/A	GLYMA13G26650	GLYMA13G26650.1	Transcript	missense_variant	1089	989	330	T/I	aCt/aTt	-
13	29829430	G/T	GLYMA13G26650	GLYMA13G26650.1	Transcript	missense_variant	1079	979	327	Q/K	Caa/Aaa	-
13	29829433	T/C	GLYMA13G26650	GLYMA13G26650.1	Transcript	missense_variant	1076	976	326	K/E	Aag/Gag	-
13	29829645	A/G	GLYMA13G26650	GLYMA13G26650.1	Transcript	missense_variant	864	764	255	F/S	tTt/tCt	-
13	29829654	T/A	GLYMA13G26650	GLYMA13G26650.1	Transcript	missense_variant	855	755	252	D/V	gAt/gTt	-
13	29829663	C/A	GLYMA13G26650	GLYMA13G26650.1	Transcript	missense_variant	846	746	249	G/V	gGt/gTt	-
13	29829678	A/C	GLYMA13G26650	GLYMA13G26650.1	Transcript	missense_variant	831	731	244	F/C	tTc/tGc	-
13	29829814	A/C	GLYMA13G26650	GLYMA13G26650.1	Transcript	missense_variant	695	595	199	S/A	Tct/Gct	-
13	29829840	G/C	GLYMA13G26650	GLYMA13G26650.1	Transcript	missense_variant	669	569	190	T/R	aCa/aGa	-
13	29829891	T/G	GLYMA13G26650	GLYMA13G26650.1	Transcript	missense_variant	618	518	173	H/P	cAt/cCt	-
13	29829910	C/A	GLYMA13G26650	GLYMA13G26650.1	Transcript	missense_variant	599	499	167	A/S	Gct/Tct	-
13	29829938	T/A	GLYMA13G26650	GLYMA13G26650.1	Transcript	missense_variant	571	471	157	K/N	aaA/aaT	-
13	29829955	A/G	GLYMA13G26650	GLYMA13G26650.1	Transcript	missense_variant	554	454	152	Y/H	Tac/Cac	-
13	29829965	T/A	GLYMA13G26650	GLYMA13G26650.1	Transcript	missense_variant	544	444	148	K/N	aaA/aaT	-
13	29830780	T/C	GLYMA13G26650	GLYMA13G26650.1	Transcript	missense_variant	500	400	134	K/E	Aaa/Gaa	-
13	29830903	A/C	GLYMA13G26650	GLYMA13G26650.1	Transcript	missense_variant	377	277	93	F/V	Ttt/Gtt	-
13	29830945	T/C	GLYMA13G26650	GLYMA13G26650.1	Transcript	missense_variant	335	235	79	I/V	Ata/Gta	-
13	29831014	C/T	GLYMA13G26650	GLYMA13G26650.1	Transcript	missense_variant	266	166	56	V/I	Gtt/Att	-
13	29831020	A/C	GLYMA13G26650	GLYMA13G26650.1	Transcript	missense_variant	260	160	54	F/V	Ttc/Gtc	-
13	29831028	A/G	GLYMA13G26650	GLYMA13G26650.1	Transcript	missense_variant	252	152	51	I/T	aTt/aCt	-
13	30301102	C/T	GLYMA13G27130	GLYMA13G27130.1	Transcript	missense_variant	2720	2462	821	P/L	cCt/cTt	-
13	30581811	C/T	GLYMA13G27390	GLYMA13G27390.1	Transcript	missense_variant	1102	968	323	G/D	gGt/gAt	-
13	30582117	C/T	GLYMA13G27390	GLYMA13G27390.1	Transcript	missense_variant	912	778	260	E/K	Gaa/Aaa	-
13	31715064	C/A	GLYMA13G28730	GLYMA13G28730.1	Transcript	missense_variant	1841	1487	496	W/L	tGg/tTg	-
13	32820558	C/T	GLYMA13G30050	GLYMA13G30050.1	Transcript	missense_variant	1683	1196	399	R/H	cGt/cAt	-
13	32844795	T/C	GLYMA13G30090	GLYMA13G30090.1	Transcript	missense_variant	1383	1230	410	I/M	atA/atG	-
13	32845493	T/G	GLYMA13G30090	GLYMA13G30090.1	Transcript	missense_variant	685	532	178	N/H	Aac/Cac	-
13	33692015	A/C	GLYMA13G31250	GLYMA13G31250.1	Transcript	missense_variant	327	57	19	F/L	ttT/ttG	-
13	33914688	G/A	GLYMA13G31490	GLYMA13G31490.1	Transcript	missense_variant	287	91	31	V/I	Gta/Ata	-
13	34429458	A/C	GLYMA13G32190	GLYMA13G32190.1	Transcript	missense_variant	1031	829	277	K/Q	Aag/Cag	-
13	34738462	G/C	GLYMA13G32630	GLYMA13G32630.1	Transcript	missense_variant	2898	2641	881	P/A	Cca/Gca	-
13	34739797	G/A	GLYMA13G32630	GLYMA13G32630.1	Transcript	missense_variant	1993	1736	579	T/M	aCg/aTg	-
13	34740263	T/A	GLYMA13G32630	GLYMA13G32630.1	Transcript	missense_variant	1527	1270	424	T/S	Act/Tct	-
13	34910945	T/C	GLYMA13G32860	GLYMA13G32860.1	Transcript	missense_variant	466	466	156	F/L	Ttt/Ctt	-
13	36064212	T/C	GLYMA13G34520	GLYMA13G34520.1	Transcript	missense_variant	1460	1268	423	N/S	aAt/aGt	-
13	38185294	C/G	GLYMA13G36990	GLYMA13G36990.1	Transcript	missense_variant	1914	1798	600	G/R	Ggg/Cgg	-
13	40357284	C/A	GLYMA13G39820	GLYMA13G39820.1	Transcript	missense_variant	1545	1110	370	M/I	atG/atT	-
13	40359509	A/T	GLYMA13G39820	GLYMA13G39820.1	Transcript	missense_variant	594	159	53	D/E	gaT/gaA	-
13	40429033	T/C	GLYMA13G39880	GLYMA13G39880.1	Transcript	missense_variant	279	127	43	N/D	Aac/Gac	-
13	41886328	C/T	GLYMA13G41650	GLYMA13G41650.1	Transcript	missense_variant	1094	452	151	G/D	gGc/gAc	-
13	41886749	G/C	GLYMA13G41650	GLYMA13G41650.1	Transcript	missense_variant	673	31	11	L/V	Cta/Gta	-
13	43452723	T/C	GLYMA13G43880	GLYMA13G43880.1	Transcript	missense_variant	2816	2816	939	K/R	aAa/aGa	-
13	43453462	C/G	GLYMA13G43880	GLYMA13G43880.1	Transcript	missense_variant	2423	2423	808	C/S	tGt/tCt	-
13	43454921	C/A	GLYMA13G43880	GLYMA13G43880.1	Transcript	missense_variant	1497	1497	499	W/C	tgG/tgT	-
13	43456219	A/T	GLYMA13G43880	GLYMA13G43880.1	Transcript	missense_variant	977	977	326	M/K	aTg/aAg	-
13	43456234	G/A	GLYMA13G43880	GLYMA13G43880.1	Transcript	missense_variant	962	962	321	A/V	gCa/gTa	-
13	43456510	C/A	GLYMA13G43880	GLYMA13G43880.1	Transcript	missense_variant	806	806	269	S/I	aGc/aTc	-
13	43456570	A/G	GLYMA13G43880	GLYMA13G43880.1	Transcript	missense_variant	746	746	249	I/T	aTa/aCa	-
13	43456610	T/C	GLYMA13G43880	GLYMA13G43880.1	Transcript	missense_variant	706	706	236	I/V	Atc/Gtc	-
13	43457624	A/G	GLYMA13G43880	GLYMA13G43880.1	Transcript	missense_variant	281	281	94	I/T	aTt/aCt	-
13	43457837	A/G	GLYMA13G43880	GLYMA13G43880.1	Transcript	missense_variant	131	131	44	I/T	aTa/aCa	-
13	44083862	G/A	GLYMA13G44700	GLYMA13G44700.1	Transcript	missense_variant	1067	937	313	A/T	Gcc/Acc	-
14	1745818	G/A	GLYMA14G02760	GLYMA14G02760.1	Transcript	missense_variant	196	22	8	E/K	Gag/Aag	-
14	1746016	G/C	GLYMA14G02760	GLYMA14G02760.1	Transcript	missense_variant	394	220	74	E/Q	Gaa/Caa	-
14	1746035	C/T	GLYMA14G02760	GLYMA14G02760.1	Transcript	missense_variant	413	239	80	S/L	tCg/tTg	-
14	1746074	G/A	GLYMA14G02760	GLYMA14G02760.1	Transcript	missense_variant	452	278	93	R/K	aGg/aAg	-
14	1746076	G/A	GLYMA14G02760	GLYMA14G02760.1	Transcript	missense_variant	454	280	94	E/K	Gaa/Aaa	-
14	1746115	A/G	GLYMA14G02760	GLYMA14G02760.1	Transcript	missense_variant	493	319	107	M/V	Atg/Gtg	-
14	1746124	T/G	GLYMA14G02760	GLYMA14G02760.1	Transcript	missense_variant	502	328	110	S/A	Tcc/Gcc	-
14	1892128	G/A	GLYMA14G02990	GLYMA14G02990.1	Transcript	missense_variant	284	11	4	S/N	aGc/aAc	-
14	1895486	A/G	GLYMA14G02990	GLYMA14G02990.1	Transcript	missense_variant	977	704	235	N/S	aAt/aGt	-
14	1920179	A/G	GLYMA14G03040	GLYMA14G03040.1	Transcript	missense_variant	199	7	3	T/A	Acc/Gcc	-
14	1920263	G/A	GLYMA14G03040	GLYMA14G03040.1	Transcript	missense_variant	283	91	31	A/T	Gcc/Acc	-
14	1921750	T/G	GLYMA14G03040	GLYMA14G03040.1	Transcript	missense_variant	769	577	193	Y/D	Tat/Gat	-
14	4794068	C/G	GLYMA14G06570	GLYMA14G06570.1	Transcript	missense_variant	3037	2978	993	R/P	cGg/cCg	-
14	4794219	T/C	GLYMA14G06570	GLYMA14G06570.1	Transcript	missense_variant	2886	2827	943	T/A	Aca/Gca	-
14	4795325	A/T	GLYMA14G06570	GLYMA14G06570.1	Transcript	missense_variant	2180	2121	707	N/K	aaT/aaA	-
14	4795347	C/G	GLYMA14G06570	GLYMA14G06570.1	Transcript	missense_variant	2158	2099	700	G/A	gGa/gCa	-
14	4795443	G/A	GLYMA14G06570	GLYMA14G06570.1	Transcript	missense_variant	2062	2003	668	S/F	tCc/tTc	-
14	4795488	A/G	GLYMA14G06570	GLYMA14G06570.1	Transcript	missense_variant	2017	1958	653	L/P	cTc/cCc	-
14	4795497	C/G	GLYMA14G06570	GLYMA14G06570.1	Transcript	missense_variant	2008	1949	650	R/T	aGa/aCa	-
14	4795531	T/C	GLYMA14G06570	GLYMA14G06570.1	Transcript	missense_variant	1974	1915	639	R/G	Agg/Ggg	-
14	4795585	C/T	GLYMA14G06570	GLYMA14G06570.1	Transcript	missense_variant	1920	1861	621	G/R	Gga/Aga	-
14	4795715	C/G	GLYMA14G06570	GLYMA14G06570.1	Transcript	missense_variant	1790	1731	577	L/F	ttG/ttC	-
14	4796170	T/C	GLYMA14G06570	GLYMA14G06570.1	Transcript	missense_variant	1335	1276	426	T/A	Acc/Gcc	-
14	4796507	C/G	GLYMA14G06570	GLYMA14G06570.1	Transcript	missense_variant	998	939	313	L/F	ttG/ttC	-
14	8990088	A/T	GLYMA14G10790	GLYMA14G10790.3	Transcript	missense_variant	2032	1865	622	L/Q	cTa/cAa	-
14	8990148	A/G	GLYMA14G10790	GLYMA14G10790.3	Transcript	missense_variant	1972	1805	602	F/S	tTt/tCt	-
14	10047299	A/G	GLYMA14G11490	GLYMA14G11490.1	Transcript	missense_variant	143	143	48	N/S	aAc/aGc	-
14	10092238	A/G	GLYMA14G11520	GLYMA14G11520.1	Transcript	missense_variant	1917	1889	630	L/P	cTa/cCa	-
14	10093200	T/C	GLYMA14G11520	GLYMA14G11520.1	Transcript	missense_variant	1320	1292	431	K/R	aAa/aGa	-
14	10093878	C/T	GLYMA14G11520	GLYMA14G11520.1	Transcript	missense_variant	642	614	205	G/E	gGa/gAa	-
14	10162126	C/T	GLYMA14G11610	GLYMA14G11610.1	Transcript	missense_variant	1667	1667	556	S/N	aGt/aAt	-
14	10162568	G/C	GLYMA14G11610	GLYMA14G11610.1	Transcript	missense_variant	1225	1225	409	L/V	Ctt/Gtt	-
14	10162804	T/C	GLYMA14G11610	GLYMA14G11610.1	Transcript	missense_variant	989	989	330	E/G	gAg/gGg	-
14	10162924	A/G	GLYMA14G11610	GLYMA14G11610.1	Transcript	missense_variant	869	869	290	V/A	gTc/gCc	-
14	10162930	A/G	GLYMA14G11610	GLYMA14G11610.1	Transcript	missense_variant	863	863	288	F/S	tTt/tCt	-
14	10168607	T/A	GLYMA14G11610	GLYMA14G11610.1	Transcript	missense_variant	59	59	20	K/M	aAg/aTg	-
14	23736654	C/T	GLYMA14G20670	GLYMA14G20670.1	Transcript	missense_variant	698	194	65	S/N	aGc/aAc	-
14	30730797	G/A	GLYMA14G25340	GLYMA14G25340.1	Transcript	missense_variant	273	104	35	C/Y	tGc/tAc	-
14	30733500	G/A	GLYMA14G25340	GLYMA14G25340.1	Transcript	missense_variant	1865	1696	566	V/I	Gtc/Atc	-
14	30733743	G/T	GLYMA14G25340	GLYMA14G25340.1	Transcript	missense_variant	2108	1939	647	V/F	Gtt/Ttt	-
14	30733953	G/A	GLYMA14G25340	GLYMA14G25340.1	Transcript	missense_variant	2318	2149	717	V/I	Gtc/Atc	-
14	30800185	A/G	GLYMA14G25380	GLYMA14G25380.1	Transcript	missense_variant	304	304	102	M/V	Atg/Gtg	-
14	33074255	C/G	GLYMA14G26960	GLYMA14G26960.1	Transcript	missense_variant	984	879	293	R/S	agG/agC	-
14	33074883	C/G	GLYMA14G26960	GLYMA14G26960.1	Transcript	missense_variant	601	496	166	D/H	Gac/Cac	-
14	35896249	T/G	GLYMA14G29130	GLYMA14G29130.1	Transcript	missense_variant	1874	1575	525	Q/H	caA/caC	-
14	47778754	A/G	GLYMA14G38630	GLYMA14G38630.1	Transcript	missense_variant	793	257	86	L/P	cTa/cCa	-
14	47837759	T/C	GLYMA14G38670	GLYMA14G38670.1	Transcript	missense_variant	932	584	195	L/P	cTa/cCa	-
14	47837922	A/G	GLYMA14G38670	GLYMA14G38670.1	Transcript	missense_variant	980	632	211	N/S	aAc/aGc	-
14	47840345	C/A	GLYMA14G38670	GLYMA14G38670.1	Transcript	missense_variant	1257	909	303	D/E	gaC/gaA	-
14	47846488	C/T	GLYMA14G38670	GLYMA14G38670.1	Transcript	missense_variant	3119	2771	924	T/I	aCt/aTt	-
14	47846540	G/A	GLYMA14G38670	GLYMA14G38670.1	Transcript	missense_variant	3171	2823	941	M/I	atG/atA	-
14	48294475	C/T	GLYMA14G39180	GLYMA14G39180.1	Transcript	missense_variant	1916	1826	609	R/Q	cGg/cAg	-
15	267898	A/G	GLYMA15G00530	GLYMA15G00530.1	Transcript	missense_variant	2538	2059	687	F/L	Ttt/Ctt	-
15	268397	C/A	GLYMA15G00530	GLYMA15G00530.1	Transcript	missense_variant	2039	1560	520	Q/H	caG/caT	-
15	268887	C/G	GLYMA15G00530	GLYMA15G00530.1	Transcript	missense_variant	1549	1070	357	S/T	aGt/aCt	-
15	269143	C/T	GLYMA15G00530	GLYMA15G00530.1	Transcript	missense_variant	1293	814	272	V/I	Gtt/Att	-
15	269526	C/T	GLYMA15G00530	GLYMA15G00530.1	Transcript	missense_variant	910	431	144	R/K	aGa/aAa	-
15	12983126	A/G	GLYMA15G16670	GLYMA15G16670.1	Transcript	missense_variant	4200	3761	1254	L/P	cTg/cCg	-
15	12984020	T/C	GLYMA15G16670	GLYMA15G16670.1	Transcript	missense_variant	3603	3164	1055	K/R	aAa/aGa	-
15	13737255	C/T	GLYMA15G17360	GLYMA15G17360.1	Transcript	missense_variant	449	112	38	P/S	Cca/Tca	-
15	13799401	G/C	GLYMA15G17430	GLYMA15G17430.1	Transcript	missense_variant	947	947	316	A/G	gCt/gGt	-
15	13799414	C/T	GLYMA15G17430	GLYMA15G17430.1	Transcript	missense_variant	934	934	312	G/R	Ggg/Agg	-
15	13799633	A/G	GLYMA15G17430	GLYMA15G17430.1	Transcript	missense_variant	715	715	239	S/P	Tca/Cca	-
15	13799803	A/G	GLYMA15G17430	GLYMA15G17430.1	Transcript	missense_variant	545	545	182	I/T	aTa/aCa	-
15	13799821	C/T	GLYMA15G17430	GLYMA15G17430.1	Transcript	missense_variant	527	527	176	S/N	aGc/aAc	-
15	13799873	C/A	GLYMA15G17430	GLYMA15G17430.1	Transcript	missense_variant	475	475	159	D/Y	Gac/Tac	-
15	13799887	C/T	GLYMA15G17430	GLYMA15G17430.1	Transcript	missense_variant	461	461	154	G/E	gGa/gAa	-
15	13800039	T/C	GLYMA15G17430	GLYMA15G17430.1	Transcript	missense_variant	309	309	103	I/M	atA/atG	-
15	13800158	A/T	GLYMA15G17430	GLYMA15G17430.1	Transcript	missense_variant	190	190	64	F/I	Ttt/Att	-
15	13800332	T/A	GLYMA15G17430	GLYMA15G17430.1	Transcript	missense_variant	16	16	6	S/C	Agt/Tgt	-
15	13816530	T/C	GLYMA15G17450	GLYMA15G17450.1	Transcript	missense_variant	742	742	248	T/A	Act/Gct	-
15	13816793	T/C	GLYMA15G17450	GLYMA15G17450.1	Transcript	missense_variant	479	479	160	H/R	cAc/cGc	-
15	13819924	T/C	GLYMA15G17460	GLYMA15G17460.1	Transcript	missense_variant	552	494	165	K/R	aAg/aGg	-
15	14857656	T/C	GLYMA15G18210	GLYMA15G18210.1	Transcript	missense_variant	306	10	4	Y/H	Tac/Cac	-
15	14984001	A/G	GLYMA15G18290	GLYMA15G18290.1	Transcript	missense_variant	2959	2710	904	Y/H	Tat/Cat	-
15	14985557	T/G	GLYMA15G18290	GLYMA15G18290.1	Transcript	missense_variant	1403	1154	385	K/T	aAa/aCa	-
15	14986561	C/T	GLYMA15G18290	GLYMA15G18290.1	Transcript	missense_variant	1225	976	326	E/K	Gaa/Aaa	-
15	14986782	G/A	GLYMA15G18290	GLYMA15G18290.1	Transcript	missense_variant	1004	755	252	A/V	gCc/gTc	-
15	14987047	T/G	GLYMA15G18290	GLYMA15G18290.1	Transcript	missense_variant	739	490	164	I/L	Ata/Cta	-
15	14987154	T/C	GLYMA15G18290	GLYMA15G18290.1	Transcript	missense_variant	632	383	128	K/R	aAg/aGg	-
15	14987354	C/A	GLYMA15G18290	GLYMA15G18290.1	Transcript	missense_variant	432	183	61	W/C	tgG/tgT	-
15	15067859	C/T	GLYMA15G18340	GLYMA15G18340.2	Transcript	missense_variant	1426	1232	411	G/D	gGt/gAt	-
15	16959535	A/T	GLYMA15G19600	GLYMA15G19600.1	Transcript	missense_variant	1423	1007	336	Y/F	tAc/tTc	-
15	17228303	T/C	GLYMA15G19800	GLYMA15G19800.1	Transcript	missense_variant	1072	1072	358	M/V	Atg/Gtg	-
15	17593081	A/C	GLYMA15G20020	GLYMA15G20020.1	Transcript	missense_variant	1625	1453	485	F/V	Ttt/Gtt	-
15	19349818	C/T	GLYMA15G21140	GLYMA15G21140.1	Transcript	missense_variant	1069	1069	357	V/I	Gta/Ata	-
15	19350601	A/G	GLYMA15G21140	GLYMA15G21140.1	Transcript	missense_variant	286	286	96	C/R	Tgt/Cgt	-
15	19540002	T/C	GLYMA15G21340	GLYMA15G21340.1	Transcript	missense_variant	1084	206	69	F/S	tTc/tCc	-
16	6271595	C/T	GLYMA16G06940	GLYMA16G06940.1	Transcript	missense_variant	1842	1765	589	V/M	Gtg/Atg	-
16	6273229	T/C	GLYMA16G06940	GLYMA16G06940.1	Transcript	missense_variant	208	131	44	K/R	aAa/aGa	-
16	6273284	C/A	GLYMA16G06940	GLYMA16G06940.1	Transcript	missense_variant	153	76	26	A/S	Gca/Tca	-
16	6273286	C/T	GLYMA16G06940	GLYMA16G06940.1	Transcript	missense_variant	151	74	25	C/Y	tGt/tAt	-
16	6273310	G/A	GLYMA16G06940	GLYMA16G06940.1	Transcript	missense_variant	127	50	17	S/L	tCg/tTg	-
16	6273337	A/G	GLYMA16G06940	GLYMA16G06940.1	Transcript	missense_variant	100	23	8	L/P	cTt/cCt	-
16	6376547	A/T	GLYMA16G07060	GLYMA16G07060.1	Transcript	missense_variant	1318	1318	440	F/I	Ttc/Atc	-
16	6377228	G/T	GLYMA16G07060	GLYMA16G07060.1	Transcript	missense_variant	637	637	213	P/T	Cct/Act	-
16	6377311	G/A	GLYMA16G07060	GLYMA16G07060.1	Transcript	missense_variant	554	554	185	T/I	aCt/aTt	-
16	6377377	A/G	GLYMA16G07060	GLYMA16G07060.1	Transcript	missense_variant	488	488	163	I/T	aTc/aCc	-
16	7704911	G/A	GLYMA16G08370	GLYMA16G08370.1	Transcript	missense_variant	1616	1517	506	A/V	gCc/gTc	-
16	7706352	C/T	GLYMA16G08370	GLYMA16G08370.1	Transcript	missense_variant	1094	995	332	G/E	gGg/gAg	-
16	7948763	A/G	GLYMA16G08560	GLYMA16G08560.1	Transcript	missense_variant	1658	1462	488	N/D	Aac/Gac	-
16	23653645	G/C	GLYMA16G21050	GLYMA16G21050.1	Transcript	missense_variant	811	696	232	D/E	gaC/gaG	-
16	23653773	C/T	GLYMA16G21050	GLYMA16G21050.1	Transcript	missense_variant	683	568	190	G/S	Ggt/Agt	-
16	26408251	G/A	GLYMA16G22820	GLYMA16G22820.1	Transcript	missense_variant	607	607	203	V/I	Gta/Ata	-
16	26408485	A/G	GLYMA16G22820	GLYMA16G22820.1	Transcript	missense_variant	841	841	281	T/A	Acc/Gcc	-
16	26409556	G/T	GLYMA16G22820	GLYMA16G22820.1	Transcript	missense_variant	1530	1530	510	M/I	atG/atT	-
16	26409887	A/G	GLYMA16G22820	GLYMA16G22820.1	Transcript	missense_variant	1861	1861	621	M/V	Atg/Gtg	-
16	26410034	C/T	GLYMA16G22820	GLYMA16G22820.1	Transcript	missense_variant	2008	2008	670	P/S	Ccc/Tcc	-
16	32364341	T/C	GLYMA16G28410	GLYMA16G28410.1	Transcript	missense_variant	2602	2429	810	V/A	gTt/gCt	-
16	32364758	A/G	GLYMA16G28410	GLYMA16G28410.1	Transcript	missense_variant	3019	2846	949	D/G	gAc/gGc	-
16	32422775	T/G	GLYMA16G28480	GLYMA16G28480.1	Transcript	missense_variant	954	940	314	Y/D	Tat/Gat	-
16	32422823	T/C	GLYMA16G28480	GLYMA16G28480.1	Transcript	missense_variant	1002	988	330	W/R	Tgg/Cgg	-
16	32422838	T/C	GLYMA16G28480	GLYMA16G28480.1	Transcript	missense_variant	1017	1003	335	Y/H	Tat/Cat	-
16	34877516	T/C	GLYMA16G31490	GLYMA16G31490.1	Transcript	missense_variant	1355	1355	452	F/S	tTc/tCc	-
16	35858358	C/T	GLYMA16G32710	GLYMA16G32710.1	Transcript	missense_variant	805	650	217	P/L	cCc/cTc	-
16	35859028	A/T	GLYMA16G32710	GLYMA16G32710.1	Transcript	missense_variant	1475	1320	440	L/F	ttA/ttT	-
16	35859031	A/C	GLYMA16G32710	GLYMA16G32710.1	Transcript	missense_variant	1478	1323	441	K/N	aaA/aaC	-
16	35859123	A/G	GLYMA16G32710	GLYMA16G32710.1	Transcript	missense_variant	1570	1415	472	E/G	gAa/gGa	-
16	36466197	C/G	GLYMA16G33590	GLYMA16G33590.1	Transcript	missense_variant	367	172	58	Q/E	Caa/Gaa	-
16	36466741	G/A	GLYMA16G33590	GLYMA16G33590.1	Transcript	missense_variant	725	530	177	R/Q	cGg/cAg	-
16	36466753	A/T	GLYMA16G33590	GLYMA16G33590.1	Transcript	missense_variant	737	542	181	E/V	gAg/gTg	-
16	36467056	G/A	GLYMA16G33590	GLYMA16G33590.1	Transcript	missense_variant	1040	845	282	S/N	aGc/aAc	-
16	36469431	A/T	GLYMA16G33590	GLYMA16G33590.1	Transcript	missense_variant	3048	2853	951	E/D	gaA/gaT	-
16	36469433	C/G	GLYMA16G33590	GLYMA16G33590.1	Transcript	missense_variant	3050	2855	952	S/C	tCc/tGc	-
16	36469438	G/C	GLYMA16G33590	GLYMA16G33590.1	Transcript	missense_variant	3055	2860	954	D/H	Gat/Cat	-
16	36469475	A/G	GLYMA16G33590	GLYMA16G33590.1	Transcript	missense_variant	3092	2897	966	N/S	aAt/aGt	-
16	36469481	T/A	GLYMA16G33590	GLYMA16G33590.1	Transcript	missense_variant	3098	2903	968	I/K	aTa/aAa	-
16	36469501	A/T	GLYMA16G33590	GLYMA16G33590.1	Transcript	missense_variant	3118	2923	975	R/W	Agg/Tgg	-
16	36469504	A/G	GLYMA16G33590	GLYMA16G33590.1	Transcript	missense_variant	3121	2926	976	N/D	Aac/Gac	-
16	36469562	C/T	GLYMA16G33590	GLYMA16G33590.1	Transcript	missense_variant	3179	2984	995	A/V	gCt/gTt	-
16	36469570	A/G	GLYMA16G33590	GLYMA16G33590.1	Transcript	missense_variant	3187	2992	998	K/E	Aag/Gag	-
16	36469630	G/A	GLYMA16G33590	GLYMA16G33590.1	Transcript	missense_variant	3247	3052	1018	D/N	Gac/Aac	-
16	36469652	G/C	GLYMA16G33590	GLYMA16G33590.1	Transcript	missense_variant	3269	3074	1025	G/A	gGa/gCa	-
16	36469657	A/C	GLYMA16G33590	GLYMA16G33590.1	Transcript	missense_variant	3274	3079	1027	I/L	Atc/Ctc	-
16	36469667	C/A	GLYMA16G33590	GLYMA16G33590.1	Transcript	missense_variant	3284	3089	1030	T/N	aCc/aAc	-
16	36469675	C/G	GLYMA16G33590	GLYMA16G33590.1	Transcript	missense_variant	3292	3097	1033	L/V	Ctt/Gtt	-
16	36469745	A/T	GLYMA16G33590	GLYMA16G33590.1	Transcript	missense_variant	3362	3167	1056	K/I	aAa/aTa	-
16	36470123	G/A	GLYMA16G33590	GLYMA16G33590.1	Transcript	missense_variant	3658	3463	1155	A/T	Gca/Aca	-
16	36470240	G/T/C	GLYMA16G33590	GLYMA16G33590.1	Transcript	missense_variant	3775	3580	1194	D/H	Gat/Cat	-
16	36470277	C/A	GLYMA16G33590	GLYMA16G33590.1	Transcript	missense_variant	3812	3617	1206	T/K	aCa/aAa	-
16	36470331	T/A	GLYMA16G33590	GLYMA16G33590.1	Transcript	missense_variant	3866	3671	1224	I/N	aTt/aAt	-
16	36470574	G/A	GLYMA16G33590	GLYMA16G33590.1	Transcript	missense_variant	4109	3914	1305	R/K	aGg/aAg	-
17	2472529	G/A	GLYMA17G03710	GLYMA17G03710.2	Transcript	missense_variant	1588	1036	346	G/S	Ggt/Agt	-
17	2472721	T/C	GLYMA17G03710	GLYMA17G03710.2	Transcript	missense_variant	1780	1228	410	S/P	Tcc/Ccc	-
17	2476642	C/G	GLYMA17G03710	GLYMA17G03710.2	Transcript	missense_variant	2660	2108	703	S/C	tCt/tGt	-
17	2477900	C/T	GLYMA17G03710	GLYMA17G03710.1	Transcript	missense_variant	2810	2258	753	A/V	gCc/gTc	-
17	6137656	A/T	GLYMA17G08270	GLYMA17G08270.1	Transcript	missense_variant	960	781	261	S/C	Agt/Tgt	-
17	9094513	T/A	GLYMA17G12060	GLYMA17G12060.1	Transcript	missense_variant	1224	988	330	S/T	Tca/Aca	-
17	13136757	C/T	GLYMA17G16420	GLYMA17G16420.1	Transcript	missense_variant	420	49	17	P/S	Cct/Tct	-
17	15700336	T/C	GLYMA17G18350	GLYMA17G18350.1	Transcript	missense_variant	642	241	81	F/L	Ttt/Ctt	-
17	15700917	A/G	GLYMA17G18350	GLYMA17G18350.1	Transcript	missense_variant	1223	822	274	I/M	atA/atG	-
17	15701303	A/G	GLYMA17G18350	GLYMA17G18350.1	Transcript	missense_variant	1609	1208	403	E/G	gAg/gGg	-
17	15927394	G/A	GLYMA17G18520	GLYMA17G18520.1	Transcript	missense_variant	1025	730	244	D/N	Gac/Aac	-
17	15927580	A/G	GLYMA17G18520	GLYMA17G18520.1	Transcript	missense_variant	1211	916	306	M/V	Atg/Gtg	-
17	20349383	T/C	GLYMA17G21130	GLYMA17G21130.1	Transcript	missense_variant	307	74	25	D/G	gAt/gGt	-
17	20539692	T/A	GLYMA17G21240	GLYMA17G21240.1	Transcript	missense_variant	2231	1898	633	Q/L	cAg/cTg	-
17	20540723	T/C	GLYMA17G21240	GLYMA17G21240.1	Transcript	missense_variant	1600	1267	423	T/A	Act/Gct	-
17	20541511	G/A	GLYMA17G21240	GLYMA17G21240.1	Transcript	missense_variant	1076	743	248	A/V	gCt/gTt	-
17	30985364	C/A	GLYMA17G28970	GLYMA17G28970.1	Transcript	missense_variant	1311	992	331	P/H	cCc/cAc	-
17	33871045	G/C	GLYMA17G30920	GLYMA17G30920.1	Transcript	missense_variant	441	348	116	D/E	gaC/gaG	-
17	39762367	C/A	GLYMA17G35760	GLYMA17G35760.1	Transcript	missense_variant	227	93	31	N/K	aaC/aaA	-
17	40829471	C/G	GLYMA17G36910	GLYMA17G36910.1	Transcript	missense_variant	1260	340	114	E/Q	Gag/Cag	-
18	1860359	A/G	GLYMA18G02850	GLYMA18G02850.1	Transcript	missense_variant	512	175	59	N/D	Aat/Gat	-
18	1860776	G/A	GLYMA18G02850	GLYMA18G02850.1	Transcript	missense_variant	626	289	97	V/I	Gta/Ata	-
18	1861613	C/G	GLYMA18G02850	GLYMA18G02850.1	Transcript	missense_variant	1148	811	271	P/A	Ccc/Gcc	-
18	2853311	T/G	GLYMA18G04090	GLYMA18G04090.1	Transcript	missense_variant	1212	721	241	S/A	Tcc/Gcc	-
18	2853603	A/T	GLYMA18G04090	GLYMA18G04090.1	Transcript	missense_variant	1504	1013	338	H/L	cAc/cTc	-
18	3197561	C/T	GLYMA18G04440	GLYMA18G04440.1	Transcript	missense_variant	1748	1490	497	S/L	tCa/tTa	-
18	3536635	T/G	GLYMA18G04780	GLYMA18G04780.1	Transcript	missense_variant	1266	1240	414	K/Q	Aag/Cag	-
18	7951779	C/T	GLYMA18G09130	GLYMA18G09130.1	Transcript	missense_variant	2445	2429	810	R/H	cGt/cAt	-
18	7951810	C/T	GLYMA18G09130	GLYMA18G09130.1	Transcript	missense_variant	2414	2398	800	G/S	Ggt/Agt	-
18	7951941	T/G	GLYMA18G09130	GLYMA18G09130.1	Transcript	missense_variant	2283	2267	756	K/T	aAg/aCg	-
18	7951981	G/A	GLYMA18G09130	GLYMA18G09130.1	Transcript	missense_variant	2243	2227	743	P/S	Cca/Tca	-
18	7951994	C/G	GLYMA18G09130	GLYMA18G09130.1	Transcript	missense_variant	2230	2214	738	E/D	gaG/gaC	-
18	7952368	C/A	GLYMA18G09130	GLYMA18G09130.1	Transcript	missense_variant	1856	1840	614	G/W	Ggg/Tgg	-
18	7952374	A/T	GLYMA18G09130	GLYMA18G09130.1	Transcript	missense_variant	1850	1834	612	Y/N	Tat/Aat	-
18	7952866	G/T	GLYMA18G09130	GLYMA18G09130.1	Transcript	missense_variant	1358	1342	448	Q/K	Caa/Aaa	-
18	7953422	C/G	GLYMA18G09130	GLYMA18G09130.1	Transcript	missense_variant	802	786	262	M/I	atG/atC	-
18	7953426	T/G	GLYMA18G09130	GLYMA18G09130.1	Transcript	missense_variant	798	782	261	N/T	aAc/aCc	-
18	7953514	G/C	GLYMA18G09130	GLYMA18G09130.1	Transcript	missense_variant	710	694	232	Q/E	Caa/Gaa	-
18	7974341	C/G	GLYMA18G09140	GLYMA18G09140.1	Transcript	missense_variant	1845	1683	561	R/S	agG/agC	-
18	7975105	C/T	GLYMA18G09140	GLYMA18G09140.1	Transcript	missense_variant	1081	919	307	V/I	Gta/Ata	-
18	7975918	C/G	GLYMA18G09140	GLYMA18G09140.1	Transcript	missense_variant	268	106	36	D/H	Gat/Cat	-
18	7995374	G/A	GLYMA18G09170	GLYMA18G09170.1	Transcript	missense_variant	1763	1703	568	S/F	tCt/tTt	-
18	7995378	T/C	GLYMA18G09170	GLYMA18G09170.1	Transcript	missense_variant	1759	1699	567	I/V	Ata/Gta	-
18	7995976	G/T	GLYMA18G09170	GLYMA18G09170.1	Transcript	missense_variant	1161	1101	367	H/Q	caC/caA	-
18	8547579	C/G	GLYMA18G09670	GLYMA18G09670.1	Transcript	missense_variant	218	218	73	S/C	tCt/tGt	-
18	8548874	C/G	GLYMA18G09670	GLYMA18G09670.1	Transcript	missense_variant	1513	1513	505	L/V	Cta/Gta	-
18	8615206	T/A	GLYMA18G09720	GLYMA18G09720.1	Transcript	missense_variant	1054	1054	352	S/T	Tct/Act	-
18	8615263	T/G	GLYMA18G09720	GLYMA18G09720.1	Transcript	missense_variant	1111	1111	371	C/G	Tgt/Ggt	-
18	10345288	C/A	GLYMA18G11590	GLYMA18G11590.1	Transcript	missense_variant	317	317	106	A/D	gCt/gAt	-
18	10345294	A/G	GLYMA18G11590	GLYMA18G11590.1	Transcript	missense_variant	323	323	108	N/S	aAt/aGt	-
18	10345458	T/C	GLYMA18G11590	GLYMA18G11590.1	Transcript	missense_variant	487	487	163	S/P	Tct/Cct	-
18	10345896	T/C	GLYMA18G11590	GLYMA18G11590.1	Transcript	missense_variant	925	925	309	W/R	Tgg/Cgg	-
18	10345951	C/T	GLYMA18G11590	GLYMA18G11590.1	Transcript	missense_variant	980	980	327	P/L	cCc/cTc	-
18	10349595	A/C	GLYMA18G11590	GLYMA18G11590.1	Transcript	missense_variant	1316	1316	439	N/T	aAt/aCt	-
18	10349836	G/C	GLYMA18G11590	GLYMA18G11590.1	Transcript	missense_variant	1502	1502	501	G/A	gGa/gCa	-
18	45685464	C/T	GLYMA18G38270	GLYMA18G38270.1	Transcript	missense_variant	3880	3143	1048	R/Q	cGg/cAg	-
18	51986022	T/G	GLYMA18G42700	GLYMA18G42700.1	Transcript	missense_variant	2410	2273	758	K/T	aAa/aCa	-
18	51986937	G/C	GLYMA18G42700	GLYMA18G42700.1	Transcript	missense_variant	1495	1358	453	T/R	aCa/aGa	-
18	51987287	T/A	GLYMA18G42700	GLYMA18G42700.1	Transcript	missense_variant	1145	1008	336	K/N	aaA/aaT	-
18	51987360	G/A	GLYMA18G42700	GLYMA18G42700.1	Transcript	missense_variant	1072	935	312	S/F	tCt/tTt	-
18	51987432	G/T	GLYMA18G42700	GLYMA18G42700.1	Transcript	missense_variant	1000	863	288	S/Y	tCt/tAt	-
18	51987466	C/G	GLYMA18G42700	GLYMA18G42700.1	Transcript	missense_variant	966	829	277	E/Q	Gaa/Caa	-
18	51987495	T/C	GLYMA18G42700	GLYMA18G42700.1	Transcript	missense_variant	937	800	267	E/G	gAa/gGa	-
18	51987498	G/C	GLYMA18G42700	GLYMA18G42700.1	Transcript	missense_variant	934	797	266	A/G	gCa/gGa	-
18	51987715	C/T	GLYMA18G42700	GLYMA18G42700.1	Transcript	missense_variant	717	580	194	E/K	Gaa/Aaa	-
18	52006880	A/C	GLYMA18G42730	GLYMA18G42730.1	Transcript	missense_variant	2446	2363	788	V/G	gTg/gGg	-
18	52007005	C/A	GLYMA18G42730	GLYMA18G42730.1	Transcript	missense_variant	2321	2238	746	K/N	aaG/aaT	-
18	53142604	C/T	GLYMA18G43570	GLYMA18G43570.1	Transcript	missense_variant	1993	1993	665	A/T	Gca/Aca	-
18	54235743	A/G	GLYMA18G44520	GLYMA18G44520.1	Transcript	missense_variant	1700	1216	406	F/L	Ttt/Ctt	-
18	54238053	C/T	GLYMA18G44520	GLYMA18G44520.1	Transcript	missense_variant	670	186	62	M/I	atG/atA	-
18	54365180	C/T	GLYMA18G44630	GLYMA18G44630.1	Transcript	missense_variant	642	320	107	R/H	cGt/cAt	-
18	54657925	G/C	GLYMA18G44930	GLYMA18G44930.1	Transcript	missense_variant	1540	1417	473	D/H	Gac/Cac	-
18	54661640	T/A	GLYMA18G44930	GLYMA18G44930.1	Transcript	missense_variant	2563	2440	814	L/I	Tta/Ata	-
18	54662144	A/T	GLYMA18G44930	GLYMA18G44930.1	Transcript	missense_variant	2642	2519	840	Q/L	cAg/cTg	-
18	57660942	C/G	GLYMA18G48170	GLYMA18G48170.1	Transcript	missense_variant	582	138	46	D/E	gaC/gaG	-
18	59594636	A/G	GLYMA18G50460	GLYMA18G50460.1	Transcript	missense_variant	1018	857	286	Q/R	cAa/cGa	-
18	60685251	G/C	GLYMA18G51930	GLYMA18G51930.1	Transcript	missense_variant	2525	2503	835	Q/E	Caa/Gaa	-
18	60685341	G/C	GLYMA18G51930	GLYMA18G51930.1	Transcript	missense_variant	2435	2413	805	L/V	Ctc/Gtc	-
18	60685529	G/A	GLYMA18G51930	GLYMA18G51930.1	Transcript	missense_variant	2247	2225	742	S/F	tCt/tTt	-
18	60685545	A/C	GLYMA18G51930	GLYMA18G51930.1	Transcript	missense_variant	2231	2209	737	F/V	Ttc/Gtc	-
18	60685616	C/A	GLYMA18G51930	GLYMA18G51930.1	Transcript	missense_variant	2160	2138	713	C/F	tGt/tTt	-
18	60685622	C/G	GLYMA18G51930	GLYMA18G51930.1	Transcript	missense_variant	2154	2132	711	R/P	cGc/cCc	-
18	60685655	C/G	GLYMA18G51930	GLYMA18G51930.1	Transcript	missense_variant	2121	2099	700	R/P	cGc/cCc	-
18	60685677	C/G	GLYMA18G51930	GLYMA18G51930.1	Transcript	missense_variant	2099	2077	693	G/R	Ggt/Cgt	-
18	60685682	C/T	GLYMA18G51930	GLYMA18G51930.1	Transcript	missense_variant	2094	2072	691	G/E	gGa/gAa	-
18	60685685	T/C	GLYMA18G51930	GLYMA18G51930.1	Transcript	missense_variant	2091	2069	690	E/G	gAa/gGa	-
18	60685689	C/A	GLYMA18G51930	GLYMA18G51930.1	Transcript	missense_variant	2087	2065	689	V/F	Gtc/Ttc	-
18	60685727	G/A	GLYMA18G51930	GLYMA18G51930.1	Transcript	missense_variant	2049	2027	676	P/L	cCt/cTt	-
18	60685771	A/C	GLYMA18G51930	GLYMA18G51930.1	Transcript	missense_variant	2005	1983	661	D/E	gaT/gaG	-
18	60685773	C/T	GLYMA18G51930	GLYMA18G51930.1	Transcript	missense_variant	2003	1981	661	D/N	Gat/Aat	-
18	60685907	T/G	GLYMA18G51930	GLYMA18G51930.1	Transcript	missense_variant	1869	1847	616	K/T	aAa/aCa	-
18	60685949	T/C	GLYMA18G51930	GLYMA18G51930.1	Transcript	missense_variant	1827	1805	602	D/G	gAt/gGt	-
18	60686070	T/C	GLYMA18G51930	GLYMA18G51930.1	Transcript	missense_variant	1706	1684	562	K/E	Aag/Gag	-
18	60686085	T/C	GLYMA18G51930	GLYMA18G51930.1	Transcript	missense_variant	1691	1669	557	I/V	Att/Gtt	-
18	60694508	A/G	GLYMA18G51950	GLYMA18G51950.1	Transcript	missense_variant	1784	1739	580	V/A	gTc/gCc	-
18	60694526	C/T	GLYMA18G51950	GLYMA18G51950.1	Transcript	missense_variant	1766	1721	574	R/Q	cGg/cAg	-
18	60694602	C/T	GLYMA18G51950	GLYMA18G51950.1	Transcript	missense_variant	1690	1645	549	D/N	Gat/Aat	-
18	60695504	T/G	GLYMA18G51950	GLYMA18G51950.1	Transcript	missense_variant	788	743	248	E/A	gAa/gCa	-
18	60705260	C/T	GLYMA18G51960	GLYMA18G51960.1	Transcript	missense_variant	1273	952	318	D/N	Gat/Aat	-
18	60705281	C/A	GLYMA18G51960	GLYMA18G51960.1	Transcript	missense_variant	1252	931	311	D/Y	Gac/Tac	-
18	60705308	G/A	GLYMA18G51960	GLYMA18G51960.1	Transcript	missense_variant	1225	904	302	H/Y	Cac/Tac	-
18	61526548	T/A	GLYMA18G53220	GLYMA18G53220.1	Transcript	missense_variant	1321	188	63	L/H	cTt/cAt	-
18	61526767	C/G	GLYMA18G53220	GLYMA18G53220.1	Transcript	missense_variant	1540	407	136	P/R	cCc/cGc	-
18	61526805	A/C	GLYMA18G53220	GLYMA18G53220.1	Transcript	missense_variant	1578	445	149	N/H	Aac/Cac	-
18	62194244	T/A	GLYMA18G53940	GLYMA18G53940.1	Transcript	missense_variant	780	669	223	E/D	gaA/gaT	-
19	32886	G/A	GLYMA19G00220	GLYMA19G00220.1	Transcript	missense_variant	1359	1033	345	A/T	Gcc/Acc	-
19	33969	A/G	GLYMA19G00220	GLYMA19G00220.1	Transcript	missense_variant	1650	1324	442	T/A	Act/Gct	-
19	886786	C/G	GLYMA19G01280	GLYMA19G01280.1	Transcript	missense_variant	775	654	218	K/N	aaG/aaC	-
19	39724913	T/A	GLYMA19G31950	GLYMA19G31950.1	Transcript	missense_variant	1643	1643	548	Q/L	cAg/cTg	-
19	39725170	A/G	GLYMA19G31950	GLYMA19G31950.1	Transcript	missense_variant	1619	1619	540	V/A	gTg/gCg	-
19	39892498	T/A	GLYMA19G32110	GLYMA19G32110.1	Transcript	missense_variant	1096	1096	366	Y/N	Tat/Aat	-
19	39892666	T/A	GLYMA19G32110	GLYMA19G32110.1	Transcript	missense_variant	1264	1264	422	L/I	Tta/Ata	-
19	39892846	C/A	GLYMA19G32110	GLYMA19G32110.1	Transcript	missense_variant	1444	1444	482	Q/K	Caa/Aaa	-
19	39893072	G/A	GLYMA19G32110	GLYMA19G32110.1	Transcript	missense_variant	1670	1670	557	R/K	aGa/aAa	-
19	40340876	G/C	GLYMA19G32590	GLYMA19G32590.1	Transcript	missense_variant	1350	1115	372	G/A	gGg/gCg	-
19	42736621	C/T	GLYMA19G35190	GLYMA19G35190.1	Transcript	missense_variant	1585	1246	416	V/I	Gtt/Att	-
19	43790977	T/A	GLYMA19G36520	GLYMA19G36520.1	Transcript	missense_variant	779	644	215	I/K	aTa/aAa	-
19	44494500	T/G	GLYMA19G37290	GLYMA19G37290.1	Transcript	missense_variant	82	82	28	T/P	Aca/Cca	-
19	44674122	G/A	GLYMA19G37570	GLYMA19G37570.1	Transcript	missense_variant	76	76	26	G/S	Ggt/Agt	-
19	44674320	A/T	GLYMA19G37570	GLYMA19G37570.1	Transcript	missense_variant	274	274	92	I/F	Atc/Ttc	-
19	44678631	C/T	GLYMA19G37570	GLYMA19G37570.1	Transcript	missense_variant	1513	1513	505	R/C	Cgt/Tgt	-
19	48990868	C/A	GLYMA19G43290	GLYMA19G43290.1	Transcript	missense_variant	435	187	63	L/I	Ctt/Att	-
19	48995385	C/A	GLYMA19G43290	GLYMA19G43290.1	Transcript	missense_variant	1801	1553	518	T/K	aCg/aAg	-
19	48995388	A/G	GLYMA19G43290	GLYMA19G43290.1	Transcript	missense_variant	1804	1556	519	N/S	aAc/aGc	-
19	49145388	A/G	GLYMA19G43500	GLYMA19G43500.1	Transcript	missense_variant	2863	2548	850	N/D	Aat/Gat	-
20	35031918	A/G	GLYMA20G25330	GLYMA20G25330.1	Transcript	missense_variant	489	461	154	L/P	cTc/cCc	-
20	35031968	G/T	GLYMA20G25330	GLYMA20G25330.1	Transcript	missense_variant	439	411	137	H/Q	caC/caA	-
20	35031973	T/G	GLYMA20G25330	GLYMA20G25330.1	Transcript	missense_variant	434	406	136	I/L	Atc/Ctc	-
20	35032071	T/G	GLYMA20G25330	GLYMA20G25330.1	Transcript	missense_variant	336	308	103	K/T	aAa/aCa	-
20	35684567	A/G	GLYMA20G26160	GLYMA20G26160.1	Transcript	missense_variant	2060	2060	687	L/P	cTg/cCg	-
20	35684735	C/G	GLYMA20G26160	GLYMA20G26160.1	Transcript	missense_variant	1892	1892	631	R/T	aGg/aCg	-
20	35691289	A/C	GLYMA20G26160	GLYMA20G26160.1	Transcript	missense_variant	259	259	87	S/A	Tcc/Gcc	-
20	35691384	T/G	GLYMA20G26160	GLYMA20G26160.1	Transcript	missense_variant	164	164	55	E/A	gAg/gCg	-
20	35691394	G/C	GLYMA20G26160	GLYMA20G26160.1	Transcript	missense_variant	154	154	52	H/D	Cac/Gac	-
20	35691427	C/A	GLYMA20G26160	GLYMA20G26160.1	Transcript	missense_variant	121	121	41	G/C	Ggc/Tgc	-
20	35691520	A/G	GLYMA20G26160	GLYMA20G26160.1	Transcript	missense_variant	28	28	10	Y/H	Tac/Cac	-
20	35841961	C/T	GLYMA20G26350	GLYMA20G26350.1	Transcript	missense_variant	287	46	16	L/F	Ctc/Ttc	-
20	35841979	A/G	GLYMA20G26350	GLYMA20G26350.1	Transcript	missense_variant	305	64	22	I/V	Atc/Gtc	-
20	35842454	C/A	GLYMA20G26350	GLYMA20G26350.1	Transcript	missense_variant	780	539	180	T/K	aCa/aAa	-
20	35842513	T/C	GLYMA20G26350	GLYMA20G26350.1	Transcript	missense_variant	839	598	200	S/P	Tcc/Ccc	-
20	36646494	C/A	GLYMA20G27480	GLYMA20G27480.1	Transcript	missense_variant	1006	913	305	L/M	Ctg/Atg	-
20	36692628	A/T	GLYMA20G27550	GLYMA20G27550.1	Transcript	missense_variant	154	83	28	N/I	aAc/aTc	-
20	36692705	T/C	GLYMA20G27550	GLYMA20G27550.1	Transcript	missense_variant	231	160	54	S/P	Tct/Cct	-
20	36694319	T/A	GLYMA20G27550	GLYMA20G27550.1	Transcript	missense_variant	1020	949	317	S/T	Tca/Aca	-
20	36695919	A/C	GLYMA20G27550	GLYMA20G27550.1	Transcript	missense_variant	2030	1959	653	Q/H	caA/caC	-
20	36716686	C/T	GLYMA20G27580	GLYMA20G27580.1	Transcript	missense_variant	2002	1832	611	R/K	aGg/aAg	-
20	36836790	A/T	GLYMA20G27780	GLYMA20G27780.1	Transcript	missense_variant	574	292	98	F/I	Ttt/Att	-
20	36837017	G/C	GLYMA20G27780	GLYMA20G27780.1	Transcript	missense_variant	347	65	22	T/S	aCt/aGt	-
20	37039604	A/G	GLYMA20G28090	GLYMA20G28090.1	Transcript	missense_variant	1407	1313	438	N/S	aAc/aGc	-
20	37701704	G/T	GLYMA20G28790	GLYMA20G28790.1	Transcript	missense_variant	1263	1141	381	P/T	Ccg/Acg	-
20	40504473	G/C	GLYMA20G31910	GLYMA20G31910.1	Transcript	missense_variant	748	511	171	V/L	Gtt/Ctt	-
20	40806531	G/C	GLYMA20G32170	GLYMA20G32170.1	Transcript	missense_variant	687	62	21	R/T	aGg/aCg	-
20	40806604	G/C	GLYMA20G32170	GLYMA20G32170.1	Transcript	missense_variant	760	135	45	R/S	agG/agC	-
20	40807158	A/G	GLYMA20G32170	GLYMA20G32170.1	Transcript	missense_variant	1314	689	230	E/G	gAa/gGa	-
20	40807619	G/A	GLYMA20G32170	GLYMA20G32170.1	Transcript	missense_variant	1775	1150	384	E/K	Gag/Aag	-
20	43605452	C/T	GLYMA20G35320	GLYMA20G35320.1	Transcript	missense_variant	352	151	51	V/M	Gtg/Atg	-
20	43812869	T/G	GLYMA20G35520	GLYMA20G35520.1	Transcript	missense_variant	1449	1151	384	N/T	aAc/aCc	-
20	43813013	C/T	GLYMA20G35520	GLYMA20G35520.1	Transcript	missense_variant	1305	1007	336	G/E	gGa/gAa	-
