# Supplementary material for: Genome-Wide SNP Identification and Characterization in Two Soybean Cultivars with Contrasting Mungbean Yellow Mosaic India Virus Disease Resistance Traits
Source: PLoS One. 2015 Apr 13;10(4):e0123897. doi: 10.1371/journal.pone.0123897 (PMC4395324; doi:10.1371/journal.pone.0123897)
Supplement: S3 Table — (XLSX) [file pone.0123897.s007.xlsx]

## Sheet: Table S3
Table S3. Synonymous coding changes due to SNP in R genes
Chromosome	Position	Alteration	Gene Name	Transcript ID	Transcript	Classification	cDNA_position	CDS_position	Protein_position	Amino_acids	Codons	Existing_variation
1	1030801	C	GLYMA01G01420	GLYMA01G01420.1	Transcript	synonymous_variant	787	648	216	C	tgT/tgC	-
1	1031066	A	GLYMA01G01420	GLYMA01G01420.1	Transcript	synonymous_variant	1052	913	305	R	Cga/Aga	-
1	4197834	G	GLYMA01G04590	GLYMA01G04590.1	Transcript	synonymous_variant	3663	3435	1145	A	gcA/gcG	-
1	4823550	A	GLYMA01G05160	GLYMA01G05160.2	Transcript	synonymous_variant	1413	645	215	Y	taC/taT	-
1	10087686	G	GLYMA01G08640	GLYMA01G08640.1	Transcript	synonymous_variant	1013	897	299	G	ggT/ggG	-
1	49087756	G	GLYMA01G36630	GLYMA01G36630.2	Transcript	synonymous_variant	1461	1243	415	R	Agg/Cgg	-
1	49087772	C	GLYMA01G36630	GLYMA01G36630.2	Transcript	synonymous_variant	1445	1227	409	Q	caA/caG	-
1	49088303	A	GLYMA01G36630	GLYMA01G36630.2	Transcript	synonymous_variant	1316	1098	366	C	tgC/tgT	-
1	49089403	A	GLYMA01G36630	GLYMA01G36630.2	Transcript	synonymous_variant	1121	903	301	V	gtC/gtT	-
1	49089532	G	GLYMA01G36630	GLYMA01G36630.2	Transcript	synonymous_variant	992	774	258	G	ggT/ggC	-
1	49090597	G	GLYMA01G36630	GLYMA01G36630.2	Transcript	synonymous_variant	890	672	224	V	gtG/gtC	-
1	49092261	C	GLYMA01G36630	GLYMA01G36630.2	Transcript	synonymous_variant	692	474	158	Q	caA/caG	-
1	49092898	T	GLYMA01G36630	GLYMA01G36630.2	Transcript	synonymous_variant	488	270	90	A	gcG/gcA	-
1	49817834	C	GLYMA01G37460	GLYMA01G37460.1	Transcript	synonymous_variant	1085	660	220	S	tcT/tcG	-
2	858433	A	GLYMA02G01150	GLYMA02G01150.1	Transcript	synonymous_variant	871	609	203	S	agC/agT	-
2	858460	A	GLYMA02G01150	GLYMA02G01150.1	Transcript	synonymous_variant	844	582	194	H	caC/caT	-
2	1898837	C	GLYMA02G02570	GLYMA02G02570.1	Transcript	synonymous_variant	1020	483	161	G	ggA/ggG	-
2	1899983	T	GLYMA02G02570	GLYMA02G02570.1	Transcript	synonymous_variant	672	135	45	G	ggG/ggA	-
2	2890832	G	GLYMA02G03670	GLYMA02G03670.1	Transcript	synonymous_variant	1778	927	309	Y	taT/taC	-
2	2894042	G	GLYMA02G03670	GLYMA02G03670.1	Transcript	synonymous_variant	1016	165	55	L	ctG/ctC	-
2	3002443	T	GLYMA02G03760	GLYMA02G03760.1	Transcript	synonymous_variant	990	990	330	I	atA/atT	-
2	3003591	C	GLYMA02G03760	GLYMA02G03760.1	Transcript	synonymous_variant	1494	1494	498	G	ggT/ggC	-
2	3004145	T	GLYMA02G03760	GLYMA02G03760.1	Transcript	synonymous_variant	1926	1926	642	I	atA/atT	-
2	3004238	T	GLYMA02G03760	GLYMA02G03760.1	Transcript	synonymous_variant	2019	2019	673	V	gtG/gtT	-
2	3004568	C	GLYMA02G03760	GLYMA02G03760.1	Transcript	synonymous_variant	2349	2349	783	S	agT/agC	-
2	15333533	A	GLYMA02G16990	GLYMA02G16990.1	Transcript	synonymous_variant	69	69	23	L	ctC/ctA	-
2	48963096	A	GLYMA02G44380	GLYMA02G44380.2	Transcript	synonymous_variant	1311	642	214	F	ttC/ttT	-
3	2239620	G	GLYMA03G02480	GLYMA03G02480.1	Transcript	synonymous_variant	233	144	48	E	gaA/gaG	-
3	2239635	T	GLYMA03G02480	GLYMA03G02480.1	Transcript	synonymous_variant	248	159	53	Y	taC/taT	-
3	2241811	T	GLYMA03G02480	GLYMA03G02480.1	Transcript	synonymous_variant	653	564	188	Y	taC/taT	-
3	4315058	C	GLYMA03G04260	GLYMA03G04260.1	Transcript	synonymous_variant	2912	2745	915	A	gcA/gcG	-
3	4315109	C	GLYMA03G04260	GLYMA03G04260.1	Transcript	synonymous_variant	2861	2694	898	P	ccC/ccG	-
3	4527159	G	GLYMA03G04410	GLYMA03G04410.1	Transcript	synonymous_variant	1795	1035	345	T	acT/acC	-
3	4984346	T	GLYMA03G04780	GLYMA03G04780.1	Transcript	synonymous_variant	2414	2163	721	H	caC/caT	-
3	4984358	A	GLYMA03G04780	GLYMA03G04780.1	Transcript	synonymous_variant	2426	2175	725	L	ttG/ttA	-
3	4985447	A	GLYMA03G04780	GLYMA03G04780.1	Transcript	synonymous_variant	3515	3264	1088	P	ccT/ccA	-
3	5010862	T	GLYMA03G04810	GLYMA03G04810.1	Transcript	synonymous_variant	1369	1149	383	D	gaC/gaT	-
3	5012923	T	GLYMA03G04810	GLYMA03G04810.1	Transcript	synonymous_variant	3430	3210	1070	S	tcG/tcT	-
3	5684544	A	GLYMA03G05420	GLYMA03G05420.1	Transcript	synonymous_variant	3660	3471	1157	S	tcT/tcA	-
3	28103214	A	GLYMA03G22120	GLYMA03G22120.1	Transcript	synonymous_variant	2422	2226	742	S	tcG/tcA	-
3	29640633	T	GLYMA03G22960	GLYMA03G22960.1	Transcript	synonymous_variant	1042	711	237	G	ggC/ggT	-
3	29644503	A	GLYMA03G22960	GLYMA03G22960.1	Transcript	synonymous_variant	1729	1398	466	A	gcT/gcA	-
3	37698419	C	GLYMA03G29670	GLYMA03G29670.1	Transcript	synonymous_variant	1602	1287	429	I	atT/atC	-
3	37699319	A	GLYMA03G29670	GLYMA03G29670.1	Transcript	synonymous_variant	2502	2187	729	E	gaG/gaA	-
3	37786490	A	GLYMA03G29740	GLYMA03G29740.1	Transcript	synonymous_variant	1784	1473	491	V	gtC/gtA	-
3	39240909	A	GLYMA03G31330	GLYMA03G31330.1	Transcript	synonymous_variant	1091	888	296	E	gaG/gaA	-
3	40247845	A	GLYMA03G32520	GLYMA03G32520.2	Transcript	synonymous_variant	1247	1044	348	T	acA/acT	-
3	40255761	G	GLYMA03G32530	GLYMA03G32530.1	Transcript	synonymous_variant	3618	3618	1206	T	acT/acC	-
3	40256372	T	GLYMA03G32530	GLYMA03G32530.1	Transcript	synonymous_variant	3318	3318	1106	S	tcT/tcA	-
3	40895000	C	GLYMA03G33250	GLYMA03G33250.1	Transcript	synonymous_variant	723	684	228	A	gcT/gcC	-
3	40896104	C	GLYMA03G33250	GLYMA03G33250.1	Transcript	synonymous_variant	1827	1788	596	L	ctG/ctC	-
3	40896260	A	GLYMA03G33250	GLYMA03G33250.1	Transcript	synonymous_variant	1983	1944	648	G	ggG/ggA	-
3	41439838	A	GLYMA03G33950	GLYMA03G33950.1	Transcript	synonymous_variant	529	150	50	S	tcG/tcA	-
3	41439943	G	GLYMA03G33950	GLYMA03G33950.1	Transcript	synonymous_variant	634	255	85	T	acC/acG	-
3	41440597	C	GLYMA03G33950	GLYMA03G33950.1	Transcript	synonymous_variant	878	499	167	R	Agg/Cgg	-
3	41442316	G	GLYMA03G33950	GLYMA03G33950.1	Transcript	synonymous_variant	1225	846	282	V	gtA/gtG	-
3	41442538	A	GLYMA03G33950	GLYMA03G33950.1	Transcript	synonymous_variant	1447	1068	356	P	ccC/ccA	-
3	46450812	T	GLYMA03G40800	GLYMA03G40800.1	Transcript	synonymous_variant	414	414	138	T	acC/acT	-
3	46451574	T	GLYMA03G40800	GLYMA03G40800.1	Transcript	synonymous_variant	1176	1176	392	D	gaC/gaT	-
3	47413176	A	GLYMA03G42130	GLYMA03G42130.2	Transcript	synonymous_variant	693	543	181	A	gcT/gcA	-
3	47583679	A	GLYMA03G42330	GLYMA03G42330.1	Transcript	synonymous_variant	1380	1380	460	L	ttG/ttA	-
3	47583772	G	GLYMA03G42330	GLYMA03G42330.1	Transcript	synonymous_variant	1473	1473	491	T	acT/acG	-
4	934307	A	GLYMA04G01430	GLYMA04G01430.1	Transcript	synonymous_variant	2889	1620	540	A	gcG/gcA	-
4	942452	A	GLYMA04G01440	GLYMA04G01440.1	Transcript	synonymous_variant	1477	1269	423	T	acC/acA	-
4	1154035	T	GLYMA04G01730	GLYMA04G01730.1	Transcript	synonymous_variant	1645	1584	528	T	acG/acA	-
4	1157462	T	GLYMA04G01730	GLYMA04G01730.1	Transcript	synonymous_variant	103	42	14	E	gaG/gaA	-
4	2747524	A	GLYMA04G03750	GLYMA04G03750.1	Transcript	synonymous_variant	1606	1170	390	S	agC/agT	-
4	2751312	G	GLYMA04G03750	GLYMA04G03750.1	Transcript	synonymous_variant	805	369	123	T	acG/acC	-
4	4268507	A	GLYMA04G05600	GLYMA04G05600.1	Transcript	synonymous_variant	751	603	201	S	agC/agT	-
4	6660493	G	GLYMA04G08490	GLYMA04G08490.1	Transcript	synonymous_variant	504	243	81	P	ccA/ccG	-
4	6661945	A	GLYMA04G08490	GLYMA04G08490.1	Transcript	synonymous_variant	1125	864	288	L	ttG/ttA	-
4	6663573	A	GLYMA04G08490	GLYMA04G08490.1	Transcript	synonymous_variant	1596	1335	445	K	aaG/aaA	-
4	6664074	T	GLYMA04G08490	GLYMA04G08490.1	Transcript	synonymous_variant	1827	1566	522	A	gcC/gcT	-
4	7317421	T	GLYMA04G09160	GLYMA04G09160.1	Transcript	synonymous_variant	240	48	16	L	ctC/ctT	-
4	32424979	C	GLYMA04G28420	GLYMA04G28420.1	Transcript	synonymous_variant	654	609	203	I	atT/atC	-
4	32428059	T	GLYMA04G28420	GLYMA04G28420.1	Transcript	synonymous_variant	2359	2314	772	L	Ctg/Ttg	-
4	32428124	C	GLYMA04G28420	GLYMA04G28420.1	Transcript	synonymous_variant	2424	2379	793	G	ggT/ggC	-
4	41606256	G	GLYMA04G35270	GLYMA04G35270.1	Transcript	synonymous_variant	1354	930	310	S	tcG/tcC	-
4	41608701	G	GLYMA04G35270	GLYMA04G35270.1	Transcript	synonymous_variant	1114	690	230	I	atA/atC	-
4	41608878	C	GLYMA04G35270	GLYMA04G35270.1	Transcript	synonymous_variant	937	513	171	G	ggA/ggG	-
4	41610197	T	GLYMA04G35270	GLYMA04G35270.1	Transcript	synonymous_variant	676	252	84	I	atT/atA	-
4	42726868	G	GLYMA04G36190	GLYMA04G36190.1	Transcript	synonymous_variant	384	240	80	R	cgA/cgG	-
4	42729194	T	GLYMA04G36190	GLYMA04G36190.1	Transcript	synonymous_variant	1134	990	330	N	aaC/aaT	-
4	43927154	T	GLYMA04G37520	GLYMA04G37520.1	Transcript	synonymous_variant	787	675	225	E	gaG/gaA	-
4	45242966	G	GLYMA04G38970	GLYMA04G38970.1	Transcript	synonymous_variant	1200	1200	400	V	gtA/gtC	-
4	47630328	C	GLYMA04G41770	GLYMA04G41770.1	Transcript	synonymous_variant	1233	801	267	V	gtC/gtG	-
4	47630391	C	GLYMA04G41770	GLYMA04G41770.1	Transcript	synonymous_variant	1170	738	246	S	tcA/tcG	-
4	47690441	C	GLYMA04G41860	GLYMA04G41860.1	Transcript	synonymous_variant	3679	3243	1081	I	atA/atC	-
4	48873836	A	GLYMA04G43270	GLYMA04G43270.1	Transcript	synonymous_variant	1935	1686	562	H	caC/caT	-
5	919981	A	GLYMA05G01420	GLYMA05G01420.1	Transcript	synonymous_variant	1683	1428	476	A	gcA/gcT	-
5	922185	G	GLYMA05G01420	GLYMA05G01420.1	Transcript	synonymous_variant	810	555	185	I	atT/atC	-
5	1988655	T	GLYMA05G02610	GLYMA05G02610.1	Transcript	synonymous_variant	1104	1104	368	G	ggG/ggA	-
5	2002953	T	GLYMA05G02620	GLYMA05G02620.1	Transcript	synonymous_variant	198	126	42	P	ccA/ccT	-
5	2002977	A	GLYMA05G02620	GLYMA05G02620.1	Transcript	synonymous_variant	222	150	50	S	tcC/tcA	-
5	2003199	T	GLYMA05G02620	GLYMA05G02620.1	Transcript	synonymous_variant	444	372	124	D	gaC/gaT	-
5	2003244	C	GLYMA05G02620	GLYMA05G02620.1	Transcript	synonymous_variant	489	417	139	I	atT/atC	-
5	8930731	T	GLYMA05G09120	GLYMA05G09120.1	Transcript	synonymous_variant	466	60	20	L	ctT/ctA	-
5	25327188	G	GLYMA05G21030	GLYMA05G21030.1	Transcript	synonymous_variant	1801	1377	459	S	tcG/tcC	-
5	25327413	T	GLYMA05G21030	GLYMA05G21030.1	Transcript	synonymous_variant	1576	1152	384	R	agG/agA	-
5	31892187	G	GLYMA05G25830	GLYMA05G25830.1	Transcript	synonymous_variant	2307	2268	756	N	aaT/aaC	-
5	35831762	G	GLYMA05G30450	GLYMA05G30450.1	Transcript	synonymous_variant	2502	2502	834	H	caT/caC	-
5	35833781	G	GLYMA05G30450	GLYMA05G30450.1	Transcript	synonymous_variant	483	483	161	S	tcA/tcC	-
5	38278658	C	GLYMA05G33700	GLYMA05G33700.1	Transcript	synonymous_variant	593	501	167	R	cgT/cgC	-
5	38278772	G	GLYMA05G33700	GLYMA05G33700.1	Transcript	synonymous_variant	707	615	205	P	ccT/ccG	-
5	38279366	G	GLYMA05G33700	GLYMA05G33700.1	Transcript	synonymous_variant	1301	1209	403	S	tcC/tcG	-
5	38416603	A	GLYMA05G33910	GLYMA05G33910.1	Transcript	synonymous_variant	1426	378	126	V	gtT/gtA	-
5	38417769	T	GLYMA05G33910	GLYMA05G33910.1	Transcript	synonymous_variant	1618	570	190	T	acC/acT	-
5	38418009	A	GLYMA05G33910	GLYMA05G33910.1	Transcript	synonymous_variant	1858	810	270	A	gcT/gcA	-
5	38423687	C	GLYMA05G33910	GLYMA05G33910.1	Transcript	synonymous_variant	3808	2760	920	Y	taT/taC	-
6	1138982	T	GLYMA06G01800	GLYMA06G01800.1	Transcript	synonymous_variant	814	606	202	E	gaG/gaA	-
6	1139745	A	GLYMA06G01800	GLYMA06G01800.1	Transcript	synonymous_variant	475	267	89	A	gcG/gcT	-
6	1139778	G	GLYMA06G01800	GLYMA06G01800.1	Transcript	synonymous_variant	442	234	78	G	ggT/ggC	-
6	10082627	T	GLYMA06G12940	GLYMA06G12940.1	Transcript	synonymous_variant	978	711	237	E	gaG/gaA	-
6	10139425	A	GLYMA06G13000	GLYMA06G13000.1	Transcript	synonymous_variant	1454	873	291	K	aaG/aaA	-
6	11847488	T	GLYMA06G15060	GLYMA06G15060.1	Transcript	synonymous_variant	3085	2736	912	T	acG/acA	-
6	11847518	G	GLYMA06G15060	GLYMA06G15060.1	Transcript	synonymous_variant	3055	2706	902	L	ctT/ctC	-
6	12026530	T	GLYMA06G15270	GLYMA06G15270.1	Transcript	synonymous_variant	3412	3201	1067	L	ctG/ctA	-
6	12028624	G	GLYMA06G15270	GLYMA06G15270.1	Transcript	synonymous_variant	1318	1107	369	L	ctT/ctC	-
6	13869931	G	GLYMA06G17520	GLYMA06G17520.2	Transcript	synonymous_variant	921	627	209	K	aaA/aaG	-
6	14921006	T	GLYMA06G18630	GLYMA06G18630.1	Transcript	synonymous_variant	1109	789	263	I	atC/atT	-
6	15919608	C	GLYMA06G19620	GLYMA06G19620.1	Transcript	synonymous_variant	1648	1497	499	E	gaA/gaG	-
6	41265107	T	GLYMA06G38390	GLYMA06G38390.1	Transcript	synonymous_variant	432	297	99	R	cgC/cgT	-
6	41295242	A	GLYMA06G38400	GLYMA06G38400.1	Transcript	synonymous_variant	1389	1365	455	G	ggT/ggA	-
6	42976316	A	GLYMA06G39930	GLYMA06G39930.1	Transcript	synonymous_variant	650	489	163	S	tcC/tcA	-
6	42977889	T	GLYMA06G39930	GLYMA06G39930.1	Transcript	synonymous_variant	1619	1458	486	H	caC/caT	-
6	42977973	T	GLYMA06G39930	GLYMA06G39930.1	Transcript	synonymous_variant	1703	1542	514	S	tcA/tcT	-
6	42978348	C	GLYMA06G39930	GLYMA06G39930.1	Transcript	synonymous_variant	1911	1750	584	L	Ttg/Ctg	-
6	42978389	C	GLYMA06G39930	GLYMA06G39930.1	Transcript	synonymous_variant	1952	1791	597	F	ttT/ttC	-
6	43043860	G	GLYMA06G39990	GLYMA06G39990.1	Transcript	synonymous_variant	1128	1128	376	S	tcT/tcC	-
6	43044394	T	GLYMA06G39990	GLYMA06G39990.1	Transcript	synonymous_variant	594	594	198	A	gcG/gcA	-
6	43044586	G	GLYMA06G39990	GLYMA06G39990.1	Transcript	synonymous_variant	402	402	134	S	agT/agC	-
6	43044592	A	GLYMA06G39990	GLYMA06G39990.1	Transcript	synonymous_variant	396	396	132	N	aaC/aaT	-
6	43063122	C	GLYMA06G40000	GLYMA06G40000.1	Transcript	synonymous_variant	628	420	140	V	gtA/gtC	-
6	43104407	A	GLYMA06G40030	GLYMA06G40030.1	Transcript	synonymous_variant	1182	1182	394	L	ttG/ttA	-
6	43105335	A	GLYMA06G40030	GLYMA06G40030.1	Transcript	synonymous_variant	1803	1803	601	A	gcC/gcA	-
6	43105710	G	GLYMA06G40030	GLYMA06G40030.1	Transcript	synonymous_variant	2016	2016	672	E	gaA/gaG	-
6	43475710	A	GLYMA06G40350	GLYMA06G40350.1	Transcript	synonymous_variant	243	243	81	N	aaC/aaT	-
6	43475764	A	GLYMA06G40350	GLYMA06G40350.1	Transcript	synonymous_variant	189	189	63	A	gcA/gcT	-
6	43559105	A	GLYMA06G40400	GLYMA06G40400.1	Transcript	synonymous_variant	1629	1422	474	E	gaG/gaA	-
6	43559968	T	GLYMA06G40400	GLYMA06G40400.1	Transcript	synonymous_variant	2209	2002	668	L	Cta/Tta	-
6	43560000	T	GLYMA06G40400	GLYMA06G40400.1	Transcript	synonymous_variant	2241	2034	678	F	ttC/ttT	-
6	43560003	C	GLYMA06G40400	GLYMA06G40400.1	Transcript	synonymous_variant	2244	2037	679	G	ggA/ggC	-
6	43560269	T	GLYMA06G40400	GLYMA06G40400.1	Transcript	synonymous_variant	2434	2227	743	L	Cta/Tta	-
6	43560274	T	GLYMA06G40400	GLYMA06G40400.1	Transcript	synonymous_variant	2439	2232	744	C	tgC/tgT	-
6	43604783	C	GLYMA06G40480	GLYMA06G40480.1	Transcript	synonymous_variant	183	114	38	T	acT/acC	-
6	43605059	T	GLYMA06G40480	GLYMA06G40480.1	Transcript	synonymous_variant	459	390	130	G	ggC/ggT	-
6	43605251	A	GLYMA06G40480	GLYMA06G40480.1	Transcript	synonymous_variant	651	582	194	L	ttG/ttA	-
6	43606796	G	GLYMA06G40480	GLYMA06G40480.1	Transcript	synonymous_variant	1677	1608	536	V	gtT/gtG	-
6	43607300	A	GLYMA06G40480	GLYMA06G40480.1	Transcript	synonymous_variant	2073	2004	668	T	acG/acA	-
6	43607463	C	GLYMA06G40480	GLYMA06G40480.1	Transcript	synonymous_variant	2157	2088	696	S	agT/agC	-
6	43617600	A	GLYMA06G40490	GLYMA06G40490.1	Transcript	synonymous_variant	2028	2028	676	G	ggC/ggT	-
6	43617770	G	GLYMA06G40490	GLYMA06G40490.1	Transcript	synonymous_variant	1858	1858	620	R	Aga/Cga	-
6	43620670	C	GLYMA06G40490	GLYMA06G40490.1	Transcript	synonymous_variant	609	609	203	L	ttA/ttG	-
6	44720740	G	GLYMA06G41430	GLYMA06G41430.1	Transcript	synonymous_variant	1042	960	320	T	acA/acG	-
6	44720854	C	GLYMA06G41430	GLYMA06G41430.1	Transcript	synonymous_variant	1156	1074	358	V	gtT/gtC	-
6	44721025	A	GLYMA06G41430	GLYMA06G41430.1	Transcript	synonymous_variant	1327	1245	415	S	tcG/tcA	-
6	44721602	C	GLYMA06G41430	GLYMA06G41430.1	Transcript	synonymous_variant	1798	1716	572	N	aaT/aaC	-
6	44721743	T	GLYMA06G41430	GLYMA06G41430.1	Transcript	synonymous_variant	1939	1857	619	P	ccC/ccT	-
6	44811838	T	GLYMA06G41520	GLYMA06G41520.1	Transcript	synonymous_variant	828	495	165	C	tgC/tgT	-
6	44813378	C	GLYMA06G41520	GLYMA06G41520.1	Transcript	synonymous_variant	1113	780	260	I	atA/atC	-
6	44985222	T	GLYMA06G41700	GLYMA06G41700.1	Transcript	synonymous_variant	300	189	63	I	atC/atT	-
6	44986497	T	GLYMA06G41700	GLYMA06G41700.1	Transcript	synonymous_variant	1434	1323	441	P	ccC/ccT	-
6	44986500	C	GLYMA06G41700	GLYMA06G41700.1	Transcript	synonymous_variant	1437	1326	442	N	aaT/aaC	-
6	44986596	C	GLYMA06G41700	GLYMA06G41700.1	Transcript	synonymous_variant	1533	1422	474	Y	taT/taC	-
6	44986776	C	GLYMA06G41700	GLYMA06G41700.1	Transcript	synonymous_variant	1713	1602	534	G	ggG/ggC	-
6	44986800	G	GLYMA06G41700	GLYMA06G41700.1	Transcript	synonymous_variant	1737	1626	542	L	ctA/ctG	-
6	45152443	C	GLYMA06G41880	GLYMA06G41880.1	Transcript	synonymous_variant	412	297	99	G	ggT/ggC	-
6	45152914	A	GLYMA06G41880	GLYMA06G41880.1	Transcript	synonymous_variant	742	627	209	A	gcG/gcA	-
6	45153007	T	GLYMA06G41880	GLYMA06G41880.1	Transcript	synonymous_variant	835	720	240	H	caC/caT	-
6	46274803	A	GLYMA06G42990	GLYMA06G42990.1	Transcript	synonymous_variant	651	174	58	Q	caG/caA	-
6	46279894	A	GLYMA06G42990	GLYMA06G42990.1	Transcript	synonymous_variant	1779	1302	434	A	gcG/gcA	-
6	47191346	T	GLYMA06G44260	GLYMA06G44260.1	Transcript	synonymous_variant	2188	2133	711	K	aaG/aaA	-
6	47193101	G	GLYMA06G44260	GLYMA06G44260.1	Transcript	synonymous_variant	433	378	126	L	ctT/ctC	-
6	47565419	T	GLYMA06G44720	GLYMA06G44720.1	Transcript	synonymous_variant	502	174	58	T	acC/acT	-
6	47566850	C	GLYMA06G44720	GLYMA06G44720.1	Transcript	synonymous_variant	1933	1605	535	T	acG/acC	-
6	47979109	T	GLYMA06G45150	GLYMA06G45150.1	Transcript	synonymous_variant	1557	1557	519	Y	taC/taT	-
6	47980381	C	GLYMA06G45150	GLYMA06G45150.1	Transcript	synonymous_variant	1989	1989	663	P	ccT/ccC	-
6	48342064	A	GLYMA06G45590	GLYMA06G45590.1	Transcript	synonymous_variant	2593	2319	773	T	acA/acT	-
6	48342310	C	GLYMA06G45590	GLYMA06G45590.1	Transcript	synonymous_variant	2347	2073	691	S	tcA/tcG	-
6	48342364	G	GLYMA06G45590	GLYMA06G45590.1	Transcript	synonymous_variant	2293	2019	673	I	atT/atC	-
6	50045360	C	GLYMA06G47650	GLYMA06G47650.1	Transcript	synonymous_variant	51	51	17	V	gtT/gtC	-
6	50045396	T	GLYMA06G47650	GLYMA06G47650.1	Transcript	synonymous_variant	87	87	29	D	gaC/gaT	-
6	50045432	A	GLYMA06G47650	GLYMA06G47650.1	Transcript	synonymous_variant	123	123	41	S	tcG/tcA	-
6	50046080	C	GLYMA06G47650	GLYMA06G47650.1	Transcript	synonymous_variant	771	771	257	D	gaT/gaC	-
6	50046302	G	GLYMA06G47650	GLYMA06G47650.1	Transcript	synonymous_variant	993	993	331	S	tcA/tcG	-
6	50046425	C	GLYMA06G47650	GLYMA06G47650.1	Transcript	synonymous_variant	1116	1116	372	V	gtT/gtC	-
6	50048454	C	GLYMA06G47650	GLYMA06G47650.1	Transcript	synonymous_variant	2880	2880	960	S	tcT/tcC	-
7	7085700	T	GLYMA07G08500	GLYMA07G08500.1	Transcript	synonymous_variant	114	114	38	S	agC/agT	-
7	7086663	C	GLYMA07G08500	GLYMA07G08500.1	Transcript	synonymous_variant	834	834	278	S	tcA/tcC	-
7	7087498	T	GLYMA07G08500	GLYMA07G08500.1	Transcript	synonymous_variant	1564	1564	522	L	Cta/Tta	-
7	7926332	C	GLYMA07G09500	GLYMA07G09500.1	Transcript	synonymous_variant	1201	720	240	Q	caA/caG	-
7	8187049	C	GLYMA07G09730	GLYMA07G09730.1	Transcript	synonymous_variant	279	279	93	T	acG/acC	-
7	8188150	T	GLYMA07G09730	GLYMA07G09730.1	Transcript	synonymous_variant	1380	1380	460	P	ccA/ccT	-
7	15950817	A	GLYMA07G16260	GLYMA07G16260.1	Transcript	synonymous_variant	2076	1851	617	P	ccA/ccT	-
7	15951021	A	GLYMA07G16260	GLYMA07G16260.1	Transcript	synonymous_variant	1872	1647	549	S	agC/agT	-
7	15951051	C	GLYMA07G16260	GLYMA07G16260.1	Transcript	synonymous_variant	1842	1617	539	R	agA/agG	-
8	1682044	A	GLYMA08G02450	GLYMA08G02450.1	Transcript	synonymous_variant	1395	966	322	L	ttG/ttA	-
8	1682182	G	GLYMA08G02450	GLYMA08G02450.1	Transcript	synonymous_variant	1533	1104	368	E	gaA/gaG	-
8	3081512	C	GLYMA08G04390	GLYMA08G04390.1	Transcript	synonymous_variant	751	309	103	D	gaT/gaC	-
8	3081593	C	GLYMA08G04390	GLYMA08G04390.1	Transcript	synonymous_variant	832	390	130	N	aaT/aaC	-
8	3081611	C	GLYMA08G04390	GLYMA08G04390.1	Transcript	synonymous_variant	850	408	136	G	ggT/ggC	-
8	3081746	G	GLYMA08G04390	GLYMA08G04390.1	Transcript	synonymous_variant	985	543	181	R	agA/agG	-
8	3081770	C	GLYMA08G04390	GLYMA08G04390.1	Transcript	synonymous_variant	1009	567	189	V	gtA/gtC	-
8	3081798	T	GLYMA08G04390	GLYMA08G04390.1	Transcript	synonymous_variant	1037	595	199	L	Ctg/Ttg	-
8	3082124	C	GLYMA08G04390	GLYMA08G04390.1	Transcript	synonymous_variant	1363	921	307	A	gcA/gcC	-
8	3082607	G	GLYMA08G04390	GLYMA08G04390.1	Transcript	synonymous_variant	1846	1404	468	T	acA/acG	-
8	5045809	G	GLYMA08G07010	GLYMA08G07010.1	Transcript	synonymous_variant	324	324	108	K	aaA/aaG	-
8	5046481	C	GLYMA08G07010	GLYMA08G07010.1	Transcript	synonymous_variant	996	996	332	F	ttT/ttC	-
8	5047027	A	GLYMA08G07010	GLYMA08G07010.1	Transcript	synonymous_variant	1542	1542	514	S	tcG/tcA	-
8	5047048	A	GLYMA08G07010	GLYMA08G07010.1	Transcript	synonymous_variant	1563	1563	521	G	ggG/ggA	-
8	5047162	A	GLYMA08G07010	GLYMA08G07010.1	Transcript	synonymous_variant	1677	1677	559	V	gtT/gtA	-
8	5078876	G	GLYMA08G07070	GLYMA08G07070.1	Transcript	synonymous_variant	662	423	141	L	ctT/ctG	-
8	5079737	T	GLYMA08G07070	GLYMA08G07070.1	Transcript	synonymous_variant	1523	1284	428	S	agC/agT	-
8	8968469	T	GLYMA08G12290	GLYMA08G12290.1	Transcript	synonymous_variant	267	81	27	H	caC/caT	-
8	8968490	T	GLYMA08G12290	GLYMA08G12290.1	Transcript	synonymous_variant	288	102	34	H	caC/caT	-
8	9202167	A	GLYMA08G12560	GLYMA08G12560.1	Transcript	synonymous_variant	312	154	52	R	Cgg/Agg	-
8	9202169	T	GLYMA08G12560	GLYMA08G12560.1	Transcript	synonymous_variant	314	156	52	R	cgG/cgT	-
8	9521081	G	GLYMA08G13060	GLYMA08G13060.1	Transcript	synonymous_variant	845	213	71	S	agT/agC	-
8	9706997	A	GLYMA08G13280	GLYMA08G13280.1	Transcript	synonymous_variant	1350	783	261	P	ccC/ccT	-
8	9709187	C	GLYMA08G13280	GLYMA08G13280.1	Transcript	synonymous_variant	657	90	30	T	acT/acG	-
8	9936964	A	GLYMA08G13580	GLYMA08G13580.1	Transcript	synonymous_variant	551	459	153	E	gaG/gaA	-
8	9938233	C	GLYMA08G13580	GLYMA08G13580.1	Transcript	synonymous_variant	1820	1728	576	S	tcT/tcC	-
8	9939049	T	GLYMA08G13580	GLYMA08G13580.1	Transcript	synonymous_variant	2636	2544	848	T	acA/acT	-
8	14015063	C	GLYMA08G18610	GLYMA08G18610.1	Transcript	synonymous_variant	1103	354	118	P	ccT/ccC	-
8	14015333	C	GLYMA08G18610	GLYMA08G18610.1	Transcript	synonymous_variant	1373	624	208	A	gcA/gcC	-
8	14017431	C	GLYMA08G18610	GLYMA08G18610.1	Transcript	synonymous_variant	3471	2722	908	L	Ttg/Ctg	-
8	16360269	A	GLYMA08G21540	GLYMA08G21540.1	Transcript	synonymous_variant	4712	4347	1449	S	tcC/tcT	-
8	16360323	G	GLYMA08G21540	GLYMA08G21540.1	Transcript	synonymous_variant	4658	4293	1431	T	acT/acC	-
8	16361736	T	GLYMA08G21540	GLYMA08G21540.2	Transcript	synonymous_variant	3716	3351	1117	G	ggC/ggA	-
8	16363787	A	GLYMA08G21540	GLYMA08G21540.2	Transcript	synonymous_variant	2396	2031	677	G	ggA/ggT	-
8	16365523	G	GLYMA08G21540	GLYMA08G21540.2	Transcript	synonymous_variant	1514	1149	383	T	acT/acC	-
8	16367440	C	GLYMA08G21540	GLYMA08G21540.2	Transcript	synonymous_variant	986	621	207	G	ggA/ggG	-
8	18192704	C	GLYMA08G23900	GLYMA08G23900.1	Transcript	synonymous_variant	290	57	19	A	gcA/gcC	-
8	18762059	A	GLYMA08G24610	GLYMA08G24610.1	Transcript	synonymous_variant	643	336	112	S	tcA/tcT	-
8	19953311	A	GLYMA08G25600	GLYMA08G25600.1	Transcript	synonymous_variant	1171	895	299	L	Ctg/Ttg	-
8	20180441	C	GLYMA08G25780	GLYMA08G25780.1	Transcript	synonymous_variant	216	216	72	R	cgT/cgC	-
8	20180477	T	GLYMA08G25780	GLYMA08G25780.1	Transcript	synonymous_variant	252	252	84	N	aaC/aaT	-
8	20182440	A	GLYMA08G25780	GLYMA08G25780.1	Transcript	synonymous_variant	1794	1794	598	V	gtT/gtA	-
8	21774501	G	GLYMA08G27450	GLYMA08G27450.1	Transcript	synonymous_variant	2317	2214	738	A	gcT/gcG	-
8	21774510	A	GLYMA08G27450	GLYMA08G27450.1	Transcript	synonymous_variant	2326	2223	741	L	ctC/ctA	-
8	42128746	T	GLYMA08G42170	GLYMA08G42170.2	Transcript	synonymous_variant	1076	339	113	G	ggC/ggT	-
8	42130886	G	GLYMA08G42170	GLYMA08G42170.1	Transcript	synonymous_variant	1997	1260	420	S	tcA/tcG	-
8	43025677	A	GLYMA08G43170	GLYMA08G43170.1	Transcript	synonymous_variant	524	297	99	P	ccC/ccT	-
8	43338244	A	GLYMA08G43530	GLYMA08G43530.1	Transcript	synonymous_variant	2595	1911	637	L	ctG/ctT	-
8	43338598	T	GLYMA08G43530	GLYMA08G43530.1	Transcript	synonymous_variant	2241	1557	519	R	cgT/cgA	-
8	43339294	A	GLYMA08G43530	GLYMA08G43530.1	Transcript	synonymous_variant	1545	861	287	V	gtC/gtT	-
8	43339723	A	GLYMA08G43530	GLYMA08G43530.1	Transcript	synonymous_variant	1116	432	144	C	tgC/tgT	-
8	46139499	C	GLYMA08G47220	GLYMA08G47220.1	Transcript	synonymous_variant	1073	564	188	L	ctT/ctC	-
8	46139616	A	GLYMA08G47220	GLYMA08G47220.1	Transcript	synonymous_variant	1190	681	227	E	gaG/gaA	-
8	46139916	G	GLYMA08G47220	GLYMA08G47220.1	Transcript	synonymous_variant	1490	981	327	L	ctT/ctG	-
8	46140711	A	GLYMA08G47220	GLYMA08G47220.1	Transcript	synonymous_variant	2285	1776	592	L	ctG/ctA	-
8	46140879	C	GLYMA08G47220	GLYMA08G47220.1	Transcript	synonymous_variant	2453	1944	648	G	ggA/ggC	-
8	46140993	G	GLYMA08G47220	GLYMA08G47220.1	Transcript	synonymous_variant	2567	2058	686	L	ctA/ctG	-
8	46141206	G	GLYMA08G47220	GLYMA08G47220.1	Transcript	synonymous_variant	2780	2271	757	A	gcT/gcG	-
8	46141359	A	GLYMA08G47220	GLYMA08G47220.1	Transcript	synonymous_variant	2933	2424	808	L	ttG/ttA	-
8	46141917	C	GLYMA08G47220	GLYMA08G47220.1	Transcript	synonymous_variant	3491	2982	994	I	atT/atC	-
9	9006921	T	GLYMA09G09310	GLYMA09G09310.1	Transcript	synonymous_variant	1621	1080	360	I	atT/atA	-
9	15090280	A	GLYMA09G13540	GLYMA09G13540.1	Transcript	synonymous_variant	2576	2382	794	A	gcC/gcT	-
9	15090682	G	GLYMA09G13540	GLYMA09G13540.1	Transcript	synonymous_variant	2174	1980	660	F	ttT/ttC	-
9	29964554	C	GLYMA09G24230	GLYMA09G24230.1	Transcript	synonymous_variant	507	507	169	D	gaT/gaC	-
9	34917459	T	GLYMA09G27950	GLYMA09G27950.1	Transcript	synonymous_variant	1263	984	328	Y	taC/taT	-
9	44310940	C	GLYMA09G39160	GLYMA09G39160.1	Transcript	synonymous_variant	1592	1284	428	P	ccT/ccC	-
9	45662839	C	GLYMA09G40860	GLYMA09G40860.1	Transcript	synonymous_variant	2250	2250	750	S	tcA/tcG	-
10	883575	G	GLYMA10G01200	GLYMA10G01200.2	Transcript	synonymous_variant	1103	813	271	T	acT/acC	-
10	883927	A	GLYMA10G01200	GLYMA10G01200.2	Transcript	synonymous_variant	906	616	206	L	Cta/Tta	-
10	5238314	C	GLYMA10G06540	GLYMA10G06540.1	Transcript	synonymous_variant	1164	1164	388	V	gtA/gtG	-
10	5239476	G	GLYMA10G06540	GLYMA10G06540.1	Transcript	synonymous_variant	717	717	239	S	tcA/tcC	-
10	6203694	A	GLYMA10G07500	GLYMA10G07500.1	Transcript	synonymous_variant	1298	1194	398	T	acC/acT	-
10	6203817	A	GLYMA10G07500	GLYMA10G07500.1	Transcript	synonymous_variant	1175	1071	357	C	tgC/tgT	-
10	6204357	G	GLYMA10G07500	GLYMA10G07500.1	Transcript	synonymous_variant	635	531	177	S	tcT/tcC	-
10	6204438	G	GLYMA10G07500	GLYMA10G07500.1	Transcript	synonymous_variant	554	450	150	N	aaT/aaC	-
10	6204630	G	GLYMA10G07500	GLYMA10G07500.1	Transcript	synonymous_variant	362	258	86	R	cgT/cgC	-
10	6204636	G	GLYMA10G07500	GLYMA10G07500.1	Transcript	synonymous_variant	356	252	84	F	ttT/ttC	-
10	6204720	A	GLYMA10G07500	GLYMA10G07500.1	Transcript	synonymous_variant	272	168	56	Y	taC/taT	-
10	39160564	G	GLYMA10G30550	GLYMA10G30550.1	Transcript	synonymous_variant	912	912	304	S	tcC/tcG	-
10	39160876	G	GLYMA10G30550	GLYMA10G30550.1	Transcript	synonymous_variant	1224	1224	408	S	tcT/tcG	-
10	39161485	A	GLYMA10G30550	GLYMA10G30550.1	Transcript	synonymous_variant	1833	1833	611	L	ttG/ttA	-
10	39161986	T	GLYMA10G30550	GLYMA10G30550.1	Transcript	synonymous_variant	2334	2334	778	G	ggA/ggT	-
10	39789688	T	GLYMA10G31230	GLYMA10G31230.1	Transcript	synonymous_variant	1642	1296	432	G	ggG/ggA	-
10	39789817	T	GLYMA10G31230	GLYMA10G31230.1	Transcript	synonymous_variant	1513	1167	389	S	tcG/tcA	-
10	40757620	C	GLYMA10G32280	GLYMA10G32280.1	Transcript	synonymous_variant	1591	1272	424	A	gcG/gcC	-
10	43545505	G	GLYMA10G35310	GLYMA10G35310.2	Transcript	synonymous_variant	189	84	28	L	ttA/ttG	-
10	43549062	T	GLYMA10G35310	GLYMA10G35310.2	Transcript	synonymous_variant	1410	1305	435	I	atA/atT	-
10	43549790	G	GLYMA10G35310	GLYMA10G35310.2	Transcript	synonymous_variant	1974	1869	623	L	ctA/ctG	-
10	43549889	G	GLYMA10G35310	GLYMA10G35310.2	Transcript	synonymous_variant	2073	1968	656	K	aaA/aaG	-
10	43551622	A	GLYMA10G35310	GLYMA10G35310.2	Transcript	synonymous_variant	2937	2832	944	R	agG/agA	-
10	43553244	T	GLYMA10G35310	GLYMA10G35310.1	Transcript	synonymous_variant	3321	3216	1072	I	atA/atT	-
10	44322165	T	GLYMA10G36140	GLYMA10G36140.1	Transcript	synonymous_variant	442	294	98	G	ggA/ggT	-
10	44322273	C	GLYMA10G36140	GLYMA10G36140.1	Transcript	synonymous_variant	550	402	134	G	ggT/ggC	-
10	44322420	T	GLYMA10G36140	GLYMA10G36140.1	Transcript	synonymous_variant	697	549	183	R	cgC/cgT	-
10	44328134	T	GLYMA10G36140	GLYMA10G36140.1	Transcript	synonymous_variant	1807	1659	553	G	ggG/ggT	-
10	44485111	T	GLYMA10G36280	GLYMA10G36280.1	Transcript	synonymous_variant	2404	1836	612	T	acC/acA	-
10	45652629	A	GLYMA10G37730	GLYMA10G37730.1	Transcript	synonymous_variant	1019	519	173	E	gaG/gaA	-
11	1339540	A	GLYMA11G02150	GLYMA11G02150.1	Transcript	synonymous_variant	931	582	194	S	tcC/tcT	-
11	1739405	A	GLYMA11G02690	GLYMA11G02690.1	Transcript	synonymous_variant	2751	1758	586	Y	taC/taT	-
11	1742164	T	GLYMA11G02690	GLYMA11G02690.1	Transcript	synonymous_variant	1473	480	160	P	ccT/ccA	-
11	1743294	A	GLYMA11G02690	GLYMA11G02690.1	Transcript	synonymous_variant	1044	51	17	S	tcG/tcT	-
11	2158786	G	GLYMA11G03270	GLYMA11G03270.1	Transcript	synonymous_variant	1893	1650	550	S	tcA/tcC	-
11	2159984	G	GLYMA11G03270	GLYMA11G03270.1	Transcript	synonymous_variant	1314	1071	357	S	agT/agC	-
11	4446699	T	GLYMA11G06260	GLYMA11G06260.1	Transcript	synonymous_variant	1578	1197	399	L	ttG/ttA	-
11	4770447	G	GLYMA11G06740	GLYMA11G06740.1	Transcript	synonymous_variant	448	363	121	G	ggT/ggG	-
11	4776542	A	GLYMA11G06750	GLYMA11G06750.1	Transcript	synonymous_variant	201	201	67	P	ccC/ccT	-
11	5370198	G	GLYMA11G07680	GLYMA11G07680.1	Transcript	synonymous_variant	1960	1746	582	L	ctT/ctC	-
11	5370339	C	GLYMA11G07680	GLYMA11G07680.1	Transcript	synonymous_variant	1819	1605	535	L	ttA/ttG	-
11	5370420	G	GLYMA11G07680	GLYMA11G07680.1	Transcript	synonymous_variant	1738	1524	508	I	atA/atC	-
11	5499168	A	GLYMA11G07830	GLYMA11G07830.1	Transcript	synonymous_variant	1403	1152	384	A	gcG/gcA	-
11	5615081	C	GLYMA11G07970	GLYMA11G07970.1	Transcript	synonymous_variant	3588	3315	1105	I	atT/atC	-
11	10573331	C	GLYMA11G14810	GLYMA11G14810.2	Transcript	synonymous_variant	876	721	241	R	Agg/Cgg	-
11	10573890	A	GLYMA11G14810	GLYMA11G14810.2	Transcript	synonymous_variant	1193	1038	346	K	aaG/aaA	-
11	11129263	A	GLYMA11G15490	GLYMA11G15490.1	Transcript	synonymous_variant	798	798	266	Q	caG/caA	-
11	11129335	C	GLYMA11G15490	GLYMA11G15490.1	Transcript	synonymous_variant	870	870	290	N	aaT/aaC	-
11	11129422	A	GLYMA11G15490	GLYMA11G15490.1	Transcript	synonymous_variant	957	957	319	P	ccG/ccA	-
11	11129995	A	GLYMA11G15490	GLYMA11G15490.1	Transcript	synonymous_variant	1530	1530	510	A	gcG/gcA	-
11	11130256	A	GLYMA11G15490	GLYMA11G15490.1	Transcript	synonymous_variant	1791	1791	597	K	aaG/aaA	-
11	11130343	C	GLYMA11G15490	GLYMA11G15490.1	Transcript	synonymous_variant	1878	1878	626	T	acA/acC	-
11	11130580	T	GLYMA11G15490	GLYMA11G15490.1	Transcript	synonymous_variant	2115	2115	705	A	gcG/gcT	-
11	11130730	C	GLYMA11G15490	GLYMA11G15490.1	Transcript	synonymous_variant	2265	2265	755	D	gaT/gaC	-
11	11218215	T	GLYMA11G15550	GLYMA11G15550.1	Transcript	synonymous_variant	1142	957	319	R	agG/agA	-
11	30155679	C	GLYMA11G29460	GLYMA11G29460.2	Transcript	synonymous_variant	220	60	20	L	ctA/ctC	-
11	30941970	A	GLYMA11G30040	GLYMA11G30040.1	Transcript	synonymous_variant	1249	726	242	L	ctG/ctA	-
11	30942291	A	GLYMA11G30040	GLYMA11G30040.1	Transcript	synonymous_variant	1570	1047	349	A	gcG/gcA	-
11	37214137	G	GLYMA11G35570	GLYMA11G35570.1	Transcript	synonymous_variant	1832	1560	520	P	ccG/ccC	-
11	37216320	T	GLYMA11G35570	GLYMA11G35570.1	Transcript	synonymous_variant	851	579	193	K	aaG/aaA	-
11	37217156	G	GLYMA11G35570	GLYMA11G35570.1	Transcript	synonymous_variant	506	234	78	S	tcT/tcC	-
11	38078025	T	GLYMA11G36700	GLYMA11G36700.1	Transcript	synonymous_variant	2301	2139	713	S	tcG/tcA	-
11	38079441	G	GLYMA11G36700	GLYMA11G36700.1	Transcript	synonymous_variant	885	723	241	V	gtG/gtC	-
11	38079636	G	GLYMA11G36700	GLYMA11G36700.1	Transcript	synonymous_variant	690	528	176	I	atT/atC	-
11	38079660	G	GLYMA11G36700	GLYMA11G36700.1	Transcript	synonymous_variant	666	504	168	L	ctA/ctC	-
11	38080023	A	GLYMA11G36700	GLYMA11G36700.1	Transcript	synonymous_variant	303	141	47	P	ccG/ccT	-
11	38592674	T	GLYMA11G37500	GLYMA11G37500.1	Transcript	synonymous_variant	358	57	19	V	gtA/gtT	-
11	38593394	A	GLYMA11G37500	GLYMA11G37500.1	Transcript	synonymous_variant	679	378	126	T	acT/acA	-
11	38597853	T	GLYMA11G37500	GLYMA11G37500.1	Transcript	synonymous_variant	2818	2517	839	S	tcC/tcT	-
12	198402	T	GLYMA12G00470	GLYMA12G00470.1	Transcript	synonymous_variant	1845	993	331	P	ccG/ccA	-
12	848762	C	GLYMA12G01420	GLYMA12G01420.1	Transcript	synonymous_variant	2920	2466	822	K	aaA/aaG	-
12	849446	C	GLYMA12G01420	GLYMA12G01420.1	Transcript	synonymous_variant	2236	1782	594	L	ttA/ttG	-
12	850796	T	GLYMA12G01420	GLYMA12G01420.1	Transcript	synonymous_variant	886	432	144	A	gcG/gcA	-
12	851090	A	GLYMA12G01420	GLYMA12G01420.1	Transcript	synonymous_variant	592	138	46	N	aaC/aaT	-
12	2888033	T	GLYMA12G04390	GLYMA12G04390.1	Transcript	synonymous_variant	1411	1155	385	K	aaG/aaA	-
12	4607065	C	GLYMA12G06760	GLYMA12G06760.1	Transcript	synonymous_variant	1457	1146	382	A	gcA/gcG	-
12	4608202	G	GLYMA12G06760	GLYMA12G06760.1	Transcript	synonymous_variant	944	633	211	Y	taT/taC	-
12	4608241	T	GLYMA12G06760	GLYMA12G06760.1	Transcript	synonymous_variant	905	594	198	I	atT/atA	-
12	11198556	C	GLYMA12G12850	GLYMA12G12850.1	Transcript	synonymous_variant	1956	1956	652	T	acA/acG	-
12	17413605	G	GLYMA12G17450	GLYMA12G17450.1	Transcript	synonymous_variant	21	21	7	G	ggA/ggG	-
12	22384310	C	GLYMA12G20890	GLYMA12G20890.1	Transcript	synonymous_variant	1442	1299	433	P	ccA/ccG	-
12	32372346	T	GLYMA12G28980	GLYMA12G28980.1	Transcript	synonymous_variant	367	198	66	I	atC/atT	-
12	32372379	C	GLYMA12G28980	GLYMA12G28980.1	Transcript	synonymous_variant	400	231	77	H	caT/caC	-
12	32372400	A	GLYMA12G28980	GLYMA12G28980.1	Transcript	synonymous_variant	421	252	84	T	acG/acA	-
12	32372907	C	GLYMA12G28980	GLYMA12G28980.1	Transcript	synonymous_variant	928	759	253	G	ggT/ggC	-
12	39744509	A	GLYMA12G36680	GLYMA12G36680.1	Transcript	synonymous_variant	866	837	279	T	acA/acT	-
12	39748681	C	GLYMA12G36690	GLYMA12G36690.1	Transcript	synonymous_variant	934	882	294	P	ccA/ccG	-
13	6490391	A	GLYMA13G06210	GLYMA13G06210.1	Transcript	synonymous_variant	3770	3381	1127	Q	caG/caA	-
13	6781172	G	GLYMA13G06600	GLYMA13G06600.1	Transcript	synonymous_variant	1516	1065	355	D	gaT/gaC	-
13	6781244	T	GLYMA13G06600	GLYMA13G06600.1	Transcript	synonymous_variant	1444	993	331	I	atT/atA	-
13	25042045	T	GLYMA13G21480	GLYMA13G21480.1	Transcript	synonymous_variant	443	165	55	H	caC/caT	-
13	26982508	G	GLYMA13G23610	GLYMA13G23610.1	Transcript	synonymous_variant	984	984	328	E	gaA/gaG	-
13	27150162	T	GLYMA13G23840	GLYMA13G23840.1	Transcript	synonymous_variant	839	246	82	Y	taC/taT	-
13	28064110	G	GLYMA13G24740	GLYMA13G24740.2	Transcript	synonymous_variant	2316	1458	486	G	ggT/ggC	-
13	28065623	C	GLYMA13G24740	GLYMA13G24740.2	Transcript	synonymous_variant	1770	912	304	E	gaA/gaG	-
13	28066983	C	GLYMA13G24740	GLYMA13G24740.2	Transcript	synonymous_variant	915	57	19	V	gtA/gtG	-
13	28474744	A	GLYMA13G25240	GLYMA13G25240.1	Transcript	synonymous_variant	330	186	62	S	tcT/tcA	-
13	28474933	T	GLYMA13G25240	GLYMA13G25240.1	Transcript	synonymous_variant	519	375	125	N	aaC/aaT	-
13	28475134	A	GLYMA13G25240	GLYMA13G25240.1	Transcript	synonymous_variant	720	576	192	S	tcG/tcA	-
13	28597715	T	GLYMA13G25340	GLYMA13G25340.1	Transcript	synonymous_variant	2456	2085	695	L	ctC/ctT	-
13	28661464	T	GLYMA13G25420	GLYMA13G25420.1	Transcript	synonymous_variant	151	12	4	L	ctC/ctA	-
13	29206963	T	GLYMA13G25970	GLYMA13G25970.1	Transcript	synonymous_variant	5062	4884	1628	P	ccC/ccT	-
13	29207050	G	GLYMA13G25970	GLYMA13G25970.1	Transcript	synonymous_variant	5149	4971	1657	K	aaA/aaG	-
13	29207122	A	GLYMA13G25970	GLYMA13G25970.1	Transcript	synonymous_variant	5221	5043	1681	L	ctG/ctA	-
13	29207242	T	GLYMA13G25970	GLYMA13G25970.1	Transcript	synonymous_variant	5341	5163	1721	V	gtG/gtT	-
13	29207266	C	GLYMA13G25970	GLYMA13G25970.1	Transcript	synonymous_variant	5365	5187	1729	A	gcG/gcC	-
13	29207344	A	GLYMA13G25970	GLYMA13G25970.1	Transcript	synonymous_variant	5443	5265	1755	T	acG/acA	-
13	29207368	C	GLYMA13G25970	GLYMA13G25970.1	Transcript	synonymous_variant	5467	5289	1763	I	atT/atC	-
13	29207737	G	GLYMA13G25970	GLYMA13G25970.1	Transcript	synonymous_variant	5836	5658	1886	L	ctT/ctG	-
13	29227625	G	GLYMA13G26000	GLYMA13G26000.1	Transcript	synonymous_variant	1558	1419	473	P	ccA/ccG	-
13	29227799	G	GLYMA13G26000	GLYMA13G26000.1	Transcript	synonymous_variant	1732	1593	531	P	ccA/ccG	-
13	29228036	T	GLYMA13G26000	GLYMA13G26000.1	Transcript	synonymous_variant	1969	1830	610	S	tcC/tcT	-
13	29446669	T	GLYMA13G26230	GLYMA13G26230.1	Transcript	synonymous_variant	3343	3282	1094	S	tcA/tcT	-
13	29446705	C	GLYMA13G26230	GLYMA13G26230.1	Transcript	synonymous_variant	3379	3318	1106	R	cgT/cgC	-
13	29446936	C	GLYMA13G26230	GLYMA13G26230.1	Transcript	synonymous_variant	3610	3549	1183	N	aaT/aaC	-
13	29466551	G	GLYMA13G26250	GLYMA13G26250.1	Transcript	synonymous_variant	84	84	28	L	ctG/ctC	-
13	29466575	T	GLYMA13G26250	GLYMA13G26250.1	Transcript	synonymous_variant	60	60	20	E	gaG/gaA	-
13	29466578	G	GLYMA13G26250	GLYMA13G26250.1	Transcript	synonymous_variant	57	57	19	F	ttT/ttC	-
13	29466587	C	GLYMA13G26250	GLYMA13G26250.1	Transcript	synonymous_variant	48	48	16	Q	caA/caG	-
13	29526676	G	GLYMA13G26310	GLYMA13G26310.1	Transcript	synonymous_variant	260	48	16	Q	caA/caG	-
13	29526688	A	GLYMA13G26310	GLYMA13G26310.1	Transcript	synonymous_variant	272	60	20	E	gaG/gaA	-
13	29526802	T	GLYMA13G26310	GLYMA13G26310.1	Transcript	synonymous_variant	386	174	58	A	gcA/gcT	-
13	29587038	A	GLYMA13G26400	GLYMA13G26400.1	Transcript	synonymous_variant	452	222	74	S	tcC/tcT	-
13	29606528	G	GLYMA13G26450	GLYMA13G26450.1	Transcript	synonymous_variant	1477	1275	425	V	gtG/gtC	-
13	29606810	T	GLYMA13G26450	GLYMA13G26450.1	Transcript	synonymous_variant	1195	993	331	P	ccT/ccA	-
13	29606930	T	GLYMA13G26450	GLYMA13G26450.1	Transcript	synonymous_variant	1075	873	291	K	aaG/aaA	-
13	29606942	A	GLYMA13G26450	GLYMA13G26450.1	Transcript	synonymous_variant	1063	861	287	T	acA/acT	-
13	29606990	G	GLYMA13G26450	GLYMA13G26450.1	Transcript	synonymous_variant	1015	813	271	I	atT/atC	-
13	29607062	T	GLYMA13G26450	GLYMA13G26450.1	Transcript	synonymous_variant	943	741	247	L	ttG/ttA	-
13	29607104	A	GLYMA13G26450	GLYMA13G26450.1	Transcript	synonymous_variant	901	699	233	L	ctC/ctT	-
13	29607570	C	GLYMA13G26450	GLYMA13G26450.1	Transcript	synonymous_variant	565	363	121	Q	caA/caG	-
13	29607603	G	GLYMA13G26450	GLYMA13G26450.1	Transcript	synonymous_variant	532	330	110	V	gtG/gtC	-
13	29607632	G	GLYMA13G26450	GLYMA13G26450.1	Transcript	synonymous_variant	503	301	101	R	Aga/Cga	-
13	29607735	C	GLYMA13G26450	GLYMA13G26450.1	Transcript	synonymous_variant	400	198	66	E	gaA/gaG	-
13	29607777	C	GLYMA13G26450	GLYMA13G26450.1	Transcript	synonymous_variant	358	156	52	K	aaA/aaG	-
13	29607831	A	GLYMA13G26450	GLYMA13G26450.1	Transcript	synonymous_variant	304	102	34	R	cgA/cgT	-
13	29828641	A	GLYMA13G26650	GLYMA13G26650.1	Transcript	synonymous_variant	1651	1551	517	P	ccA/ccT	-
13	29828656	T	GLYMA13G26650	GLYMA13G26650.1	Transcript	synonymous_variant	1636	1536	512	S	tcT/tcA	-
13	29828659	G	GLYMA13G26650	GLYMA13G26650.1	Transcript	synonymous_variant	1633	1533	511	S	tcG/tcC	-
13	29828828	A	GLYMA13G26650	GLYMA13G26650.1	Transcript	synonymous_variant	1570	1470	490	G	ggG/ggT	-
13	29829089	G	GLYMA13G26650	GLYMA13G26650.1	Transcript	synonymous_variant	1420	1320	440	V	gtT/gtC	-
13	29829503	G	GLYMA13G26650	GLYMA13G26650.1	Transcript	synonymous_variant	1006	906	302	I	atT/atC	-
13	29829620	C	GLYMA13G26650	GLYMA13G26650.1	Transcript	synonymous_variant	889	789	263	K	aaA/aaG	-
13	29830967	A	GLYMA13G26650	GLYMA13G26650.1	Transcript	synonymous_variant	313	213	71	R	cgC/cgT	-
13	30299450	A	GLYMA13G27130	GLYMA13G27130.1	Transcript	synonymous_variant	1068	810	270	S	tcG/tcA	-
13	30620598	T	GLYMA13G27440	GLYMA13G27440.1	Transcript	synonymous_variant	330	330	110	L	ctC/ctA	-
13	30620784	T	GLYMA13G27440	GLYMA13G27440.1	Transcript	synonymous_variant	144	144	48	T	acC/acA	-
13	30620835	G	GLYMA13G27440	GLYMA13G27440.1	Transcript	synonymous_variant	93	93	31	L	ctA/ctC	-
13	31571840	C	GLYMA13G28570	GLYMA13G28570.1	Transcript	synonymous_variant	3269	3117	1039	L	ctG/ctC	-
13	31715027	G	GLYMA13G28730	GLYMA13G28730.1	Transcript	synonymous_variant	1878	1524	508	F	ttT/ttC	-
13	31715099	A	GLYMA13G28730	GLYMA13G28730.1	Transcript	synonymous_variant	1806	1452	484	R	cgC/cgT	-
13	31757739	G	GLYMA13G28770	GLYMA13G28770.1	Transcript	synonymous_variant	841	681	227	S	tcA/tcC	-
13	32820362	A	GLYMA13G30050	GLYMA13G30050.1	Transcript	synonymous_variant	1879	1392	464	G	ggG/ggT	-
13	33667734	T	GLYMA13G31220	GLYMA13G31220.1	Transcript	synonymous_variant	1187	852	284	R	cgG/cgA	-
13	34136564	T	GLYMA13G31780	GLYMA13G31780.1	Transcript	synonymous_variant	819	375	125	S	tcG/tcT	-
13	34138031	G	GLYMA13G31780	GLYMA13G31780.1	Transcript	synonymous_variant	1536	1092	364	V	gtA/gtG	-
13	34141682	T	GLYMA13G31780	GLYMA13G31780.1	Transcript	synonymous_variant	2556	2112	704	P	ccG/ccT	-
13	34141715	G	GLYMA13G31780	GLYMA13G31780.1	Transcript	synonymous_variant	2589	2145	715	R	agA/agG	-
13	34740906	T	GLYMA13G32630	GLYMA13G32630.1	Transcript	synonymous_variant	884	627	209	L	ttG/ttA	-
13	34910851	C	GLYMA13G32860	GLYMA13G32860.1	Transcript	synonymous_variant	372	372	124	P	ccA/ccC	-
13	34911607	G	GLYMA13G32860	GLYMA13G32860.1	Transcript	synonymous_variant	1128	1128	376	A	gcC/gcG	-
13	35467691	T	GLYMA13G33740	GLYMA13G33740.1	Transcript	synonymous_variant	513	513	171	R	cgG/cgA	-
13	35759476	T	GLYMA13G34100	GLYMA13G34100.1	Transcript	synonymous_variant	1501	1227	409	G	ggT/ggA	-
13	36064970	A	GLYMA13G34520	GLYMA13G34520.1	Transcript	synonymous_variant	702	510	170	V	gtC/gtT	-
13	36065018	A	GLYMA13G34520	GLYMA13G34520.1	Transcript	synonymous_variant	654	462	154	G	ggC/ggT	-
13	36065189	A	GLYMA13G34520	GLYMA13G34520.1	Transcript	synonymous_variant	483	291	97	N	aaC/aaT	-
13	36065426	C	GLYMA13G34520	GLYMA13G34520.1	Transcript	synonymous_variant	246	54	18	S	tcT/tcG	-
13	40427963	C	GLYMA13G39880	GLYMA13G39880.1	Transcript	synonymous_variant	1349	1197	399	S	tcA/tcG	-
13	40428062	T	GLYMA13G39880	GLYMA13G39880.1	Transcript	synonymous_variant	1250	1098	366	P	ccT/ccA	-
13	41885691	T	GLYMA13G41650	GLYMA13G41650.1	Transcript	synonymous_variant	1731	1089	363	P	ccC/ccA	-
13	41885784	G	GLYMA13G41650	GLYMA13G41650.1	Transcript	synonymous_variant	1638	996	332	H	caT/caC	-
13	41886000	G	GLYMA13G41650	GLYMA13G41650.1	Transcript	synonymous_variant	1422	780	260	D	gaT/gaC	-
13	41886111	T	GLYMA13G41650	GLYMA13G41650.1	Transcript	synonymous_variant	1311	669	223	S	tcG/tcA	-
13	41886254	A	GLYMA13G41650	GLYMA13G41650.1	Transcript	synonymous_variant	1168	526	176	L	Ctg/Ttg	-
13	41886309	G	GLYMA13G41650	GLYMA13G41650.1	Transcript	synonymous_variant	1113	471	157	R	cgG/cgC	-
13	43442253	T	GLYMA13G43870	GLYMA13G43870.1	Transcript	synonymous_variant	4046	3930	1310	V	gtG/gtA	-
13	43443653	G	GLYMA13G43870	GLYMA13G43870.1	Transcript	synonymous_variant	3236	3120	1040	I	atT/atC	-
13	43446467	T	GLYMA13G43870	GLYMA13G43870.1	Transcript	synonymous_variant	1265	1149	383	P	ccT/ccA	-
13	43456494	G	GLYMA13G43880	GLYMA13G43880.1	Transcript	synonymous_variant	822	822	274	G	ggT/ggC	-
13	43716745	T	GLYMA13G44220	GLYMA13G44220.1	Transcript	synonymous_variant	1993	1794	598	A	gcT/gcA	-
13	43717750	T	GLYMA13G44220	GLYMA13G44220.1	Transcript	synonymous_variant	988	789	263	A	gcT/gcA	-
13	43761172	C	GLYMA13G44280	GLYMA13G44280.1	Transcript	synonymous_variant	815	339	113	Y	taT/taC	-
13	43761594	C	GLYMA13G44280	GLYMA13G44280.1	Transcript	synonymous_variant	1160	684	228	F	ttT/ttC	-
13	43761747	G	GLYMA13G44280	GLYMA13G44280.1	Transcript	synonymous_variant	1313	837	279	A	gcA/gcG	-
14	142236	C	GLYMA14G00380	GLYMA14G00380.1	Transcript	synonymous_variant	1781	1227	409	D	gaT/gaC	-
14	256964	C	GLYMA14G00540	GLYMA14G00540.1	Transcript	synonymous_variant	747	471	157	A	gcT/gcC	-
14	1745880	C	GLYMA14G02760	GLYMA14G02760.1	Transcript	synonymous_variant	258	84	28	T	acA/acC	-
14	1899046	G	GLYMA14G02990	GLYMA14G02990.1	Transcript	synonymous_variant	1959	1686	562	K	aaA/aaG	-
14	1900052	C	GLYMA14G02990	GLYMA14G02990.1	Transcript	synonymous_variant	2322	2049	683	A	gcA/gcC	-
14	1920382	T	GLYMA14G03040	GLYMA14G03040.1	Transcript	synonymous_variant	402	210	70	S	tcG/tcT	-
14	4795412	C	GLYMA14G06570	GLYMA14G06570.1	Transcript	synonymous_variant	2093	2034	678	R	agA/agG	-
14	4795667	A	GLYMA14G06570	GLYMA14G06570.1	Transcript	synonymous_variant	1838	1779	593	T	acA/acT	-
14	4795691	A	GLYMA14G06570	GLYMA14G06570.1	Transcript	synonymous_variant	1814	1755	585	L	ctA/ctT	-
14	4796279	G	GLYMA14G06570	GLYMA14G06570.1	Transcript	synonymous_variant	1226	1167	389	P	ccT/ccC	-
14	4796795	A	GLYMA14G06570	GLYMA14G06570.1	Transcript	synonymous_variant	710	651	217	G	ggC/ggT	-
14	8990981	A	GLYMA14G10790	GLYMA14G10790.3	Transcript	synonymous_variant	1139	972	324	L	ctA/ctT	-
14	10047448	T	GLYMA14G11490	GLYMA14G11490.1	Transcript	synonymous_variant	243	243	81	D	gaC/gaT	-
14	10047469	C	GLYMA14G11490	GLYMA14G11490.1	Transcript	synonymous_variant	264	264	88	D	gaT/gaC	-
14	10049133	A	GLYMA14G11490	GLYMA14G11490.1	Transcript	synonymous_variant	1461	1461	487	Q	caG/caA	-
14	10092273	T	GLYMA14G11520	GLYMA14G11520.1	Transcript	synonymous_variant	1882	1854	618	P	ccC/ccA	-
14	10093664	T	GLYMA14G11520	GLYMA14G11520.1	Transcript	synonymous_variant	856	828	276	V	gtG/gtA	-
14	10094150	T	GLYMA14G11520	GLYMA14G11520.1	Transcript	synonymous_variant	370	342	114	Q	caG/caA	-
14	10094423	G	GLYMA14G11520	GLYMA14G11520.1	Transcript	synonymous_variant	97	69	23	F	ttT/ttC	-
14	10095984	C	GLYMA14G11530	GLYMA14G11530.1	Transcript	synonymous_variant	779	396	132	L	ctG/ctC	-
14	10096395	C	GLYMA14G11530	GLYMA14G11530.1	Transcript	synonymous_variant	1190	807	269	N	aaT/aaC	-
14	10096713	C	GLYMA14G11530	GLYMA14G11530.1	Transcript	synonymous_variant	1508	1125	375	S	tcT/tcC	-
14	10097103	T	GLYMA14G11530	GLYMA14G11530.1	Transcript	synonymous_variant	1898	1515	505	A	gcC/gcT	-
14	10162146	G	GLYMA14G11610	GLYMA14G11610.1	Transcript	synonymous_variant	1647	1647	549	Y	taT/taC	-
14	10162922	G	GLYMA14G11610	GLYMA14G11610.1	Transcript	synonymous_variant	871	871	291	L	Ttg/Ctg	-
14	10163169	C	GLYMA14G11610	GLYMA14G11610.1	Transcript	synonymous_variant	624	624	208	S	tcA/tcG	-
14	13045863	T	GLYMA14G13490	GLYMA14G13490.1	Transcript	synonymous_variant	1448	996	332	V	gtG/gtA	-
14	16900948	C	GLYMA14G15820	GLYMA14G15820.1	Transcript	synonymous_variant	585	585	195	C	tgT/tgC	-
14	30732893	A	GLYMA14G25340	GLYMA14G25340.1	Transcript	synonymous_variant	1258	1089	363	L	ctG/ctA	-
14	30733872	A	GLYMA14G25340	GLYMA14G25340.1	Transcript	synonymous_variant	2237	2068	690	R	Cgg/Agg	-
14	30733892	A	GLYMA14G25340	GLYMA14G25340.1	Transcript	synonymous_variant	2257	2088	696	P	ccT/ccA	-
14	30841456	C	GLYMA14G25430	GLYMA14G25430.1	Transcript	synonymous_variant	1137	840	280	E	gaA/gaG	-
14	33074644	T	GLYMA14G26960	GLYMA14G26960.1	Transcript	synonymous_variant	840	735	245	R	cgG/cgA	-
14	35896174	A	GLYMA14G29130	GLYMA14G29130.1	Transcript	synonymous_variant	1949	1650	550	Y	taC/taT	-
14	35898105	C	GLYMA14G29130	GLYMA14G29130.1	Transcript	synonymous_variant	449	150	50	V	gtT/gtG	-
14	47778645	A	GLYMA14G38630	GLYMA14G38630.1	Transcript	synonymous_variant	902	366	122	R	cgC/cgT	-
14	47840151	T	GLYMA14G38670	GLYMA14G38670.1	Transcript	synonymous_variant	1236	888	296	S	tcC/tcT	-
14	47841392	T	GLYMA14G38670	GLYMA14G38670.1	Transcript	synonymous_variant	1671	1323	441	P	ccC/ccT	-
15	70306	T	GLYMA15G00280	GLYMA15G00280.1	Transcript	synonymous_variant	1059	939	313	S	agC/agT	-
15	269354	G	GLYMA15G00530	GLYMA15G00530.1	Transcript	synonymous_variant	1082	603	201	I	atT/atC	-
15	916127	T	GLYMA15G01470	GLYMA15G01470.1	Transcript	synonymous_variant	753	606	202	D	gaC/gaT	-
15	942023	T	GLYMA15G01490	GLYMA15G01490.1	Transcript	synonymous_variant	2595	2508	836	S	tcG/tcT	-
15	3623575	A	GLYMA15G05060	GLYMA15G05060.1	Transcript	synonymous_variant	799	570	190	D	gaC/gaT	-
15	3623988	G	GLYMA15G05060	GLYMA15G05060.1	Transcript	synonymous_variant	386	157	53	L	Ttg/Ctg	-
15	5993468	T	GLYMA15G08470	GLYMA15G08470.1	Transcript	synonymous_variant	627	541	181	L	Ctg/Ttg	-
15	5993503	G	GLYMA15G08470	GLYMA15G08470.1	Transcript	synonymous_variant	662	576	192	G	ggA/ggG	-
15	5993542	C	GLYMA15G08470	GLYMA15G08470.1	Transcript	synonymous_variant	701	615	205	F	ttT/ttC	-
15	12983161	G	GLYMA15G16670	GLYMA15G16670.1	Transcript	synonymous_variant	4165	3726	1242	S	tcA/tcC	-
15	13799568	T	GLYMA15G17430	GLYMA15G17430.1	Transcript	synonymous_variant	780	780	260	I	atC/atA	-
15	13799682	A	GLYMA15G17430	GLYMA15G17430.1	Transcript	synonymous_variant	666	666	222	G	ggC/ggT	-
15	13799706	G	GLYMA15G17430	GLYMA15G17430.1	Transcript	synonymous_variant	642	642	214	G	ggG/ggC	-
15	13800204	T	GLYMA15G17430	GLYMA15G17430.1	Transcript	synonymous_variant	144	144	48	R	cgG/cgA	-
15	13816855	A	GLYMA15G17450	GLYMA15G17450.1	Transcript	synonymous_variant	417	417	139	H	caC/caT	-
15	14984281	A	GLYMA15G18290	GLYMA15G18290.1	Transcript	synonymous_variant	2679	2430	810	F	ttC/ttT	-
15	14984845	C	GLYMA15G18290	GLYMA15G18290.1	Transcript	synonymous_variant	2115	1866	622	L	ttA/ttG	-
15	14984899	A	GLYMA15G18290	GLYMA15G18290.1	Transcript	synonymous_variant	2061	1812	604	G	ggA/ggT	-
15	14984955	A	GLYMA15G18290	GLYMA15G18290.1	Transcript	synonymous_variant	2005	1756	586	L	Ctg/Ttg	-
15	14984998	G	GLYMA15G18290	GLYMA15G18290.1	Transcript	synonymous_variant	1962	1713	571	L	ctT/ctC	-
15	14985310	T	GLYMA15G18290	GLYMA15G18290.1	Transcript	synonymous_variant	1650	1401	467	E	gaG/gaA	-
15	14985541	G	GLYMA15G18290	GLYMA15G18290.1	Transcript	synonymous_variant	1419	1170	390	D	gaT/gaC	-
15	14986715	T	GLYMA15G18290	GLYMA15G18290.1	Transcript	synonymous_variant	1071	822	274	V	gtG/gtA	-
15	16956823	C	GLYMA15G19600	GLYMA15G19600.1	Transcript	synonymous_variant	518	102	34	N	aaT/aaC	-
15	17228324	G	GLYMA15G19800	GLYMA15G19800.1	Transcript	synonymous_variant	1051	1051	351	L	Ttg/Ctg	-
15	17229237	A	GLYMA15G19800	GLYMA15G19800.1	Transcript	synonymous_variant	138	138	46	L	ctC/ctT	-
15	19348253	T	GLYMA15G21140	GLYMA15G21140.1	Transcript	synonymous_variant	2634	2634	878	L	ttG/ttA	-
15	19349249	T	GLYMA15G21140	GLYMA15G21140.1	Transcript	synonymous_variant	1638	1638	546	L	ttG/ttA	-
15	30322605	T	GLYMA15G27750	GLYMA15G27750.2	Transcript	synonymous_variant	1221	699	233	S	tcG/tcA	-
15	30322938	C	GLYMA15G27750	GLYMA15G27750.2	Transcript	synonymous_variant	1002	480	160	L	ttA/ttG	-
15	30323855	C	GLYMA15G27750	GLYMA15G27750.2	Transcript	synonymous_variant	603	81	27	G	ggT/ggG	-
16	4441062	A	GLYMA16G05150	GLYMA16G05150.1	Transcript	synonymous_variant	364	321	107	K	aaG/aaA	-
16	4441664	T	GLYMA16G05150	GLYMA16G05150.1	Transcript	synonymous_variant	487	444	148	Y	taC/taT	-
16	6270497	A	GLYMA16G06940	GLYMA16G06940.1	Transcript	synonymous_variant	2774	2697	899	H	caC/caT	-
16	6270557	T	GLYMA16G06940	GLYMA16G06940.1	Transcript	synonymous_variant	2714	2637	879	T	acT/acA	-
16	6270587	G	GLYMA16G06940	GLYMA16G06940.1	Transcript	synonymous_variant	2684	2607	869	T	acA/acC	-
16	6273261	G	GLYMA16G06940	GLYMA16G06940.1	Transcript	synonymous_variant	176	99	33	I	atT/atC	-
16	6273288	A	GLYMA16G06940	GLYMA16G06940.1	Transcript	synonymous_variant	149	72	24	F	ttC/ttT	-
16	6273297	A	GLYMA16G06940	GLYMA16G06940.1	Transcript	synonymous_variant	140	63	21	V	gtG/gtT	-
16	6754620	C	GLYMA16G07490	GLYMA16G07490.1	Transcript	synonymous_variant	1250	552	184	A	gcT/gcC	-
16	7319663	T	GLYMA16G08080	GLYMA16G08080.1	Transcript	synonymous_variant	1227	819	273	T	acT/acA	-
16	7707047	T	GLYMA16G08370	GLYMA16G08370.1	Transcript	synonymous_variant	840	741	247	K	aaG/aaA	-
16	7950659	C	GLYMA16G08560	GLYMA16G08560.1	Transcript	synonymous_variant	3166	2970	990	P	ccT/ccC	-
16	25794920	T	GLYMA16G22370	GLYMA16G22370.1	Transcript	synonymous_variant	595	372	124	A	gcA/gcT	-
16	25794944	A	GLYMA16G22370	GLYMA16G22370.1	Transcript	synonymous_variant	619	396	132	I	atC/atA	-
16	25797331	G	GLYMA16G22370	GLYMA16G22370.1	Transcript	synonymous_variant	754	531	177	V	gtT/gtG	-
16	26098242	A	GLYMA16G22620	GLYMA16G22620.1	Transcript	synonymous_variant	1370	1041	347	P	ccT/ccA	-
16	26408127	G	GLYMA16G22820	GLYMA16G22820.1	Transcript	synonymous_variant	483	483	161	A	gcA/gcG	-
16	26408136	C	GLYMA16G22820	GLYMA16G22820.1	Transcript	synonymous_variant	492	492	164	G	ggA/ggC	-
16	26408223	T	GLYMA16G22820	GLYMA16G22820.1	Transcript	synonymous_variant	579	579	193	T	acA/acT	-
16	26408406	A	GLYMA16G22820	GLYMA16G22820.1	Transcript	synonymous_variant	762	762	254	S	tcC/tcA	-
16	26408472	A	GLYMA16G22820	GLYMA16G22820.1	Transcript	synonymous_variant	828	828	276	A	gcC/gcA	-
16	26408523	T	GLYMA16G22820	GLYMA16G22820.1	Transcript	synonymous_variant	879	879	293	S	tcA/tcT	-
16	26408583	G	GLYMA16G22820	GLYMA16G22820.1	Transcript	synonymous_variant	939	939	313	T	acA/acG	-
16	26408784	T	GLYMA16G22820	GLYMA16G22820.1	Transcript	synonymous_variant	1140	1140	380	A	gcA/gcT	-
16	26408827	T	GLYMA16G22820	GLYMA16G22820.1	Transcript	synonymous_variant	1183	1183	395	L	Ctg/Ttg	-
16	26409547	G	GLYMA16G22820	GLYMA16G22820.1	Transcript	synonymous_variant	1521	1521	507	L	ttA/ttG	-
16	26409616	G	GLYMA16G22820	GLYMA16G22820.1	Transcript	synonymous_variant	1590	1590	530	R	agA/agG	-
16	26409709	T	GLYMA16G22820	GLYMA16G22820.1	Transcript	synonymous_variant	1683	1683	561	S	agC/agT	-
16	26409919	G	GLYMA16G22820	GLYMA16G22820.1	Transcript	synonymous_variant	1893	1893	631	K	aaA/aaG	-
16	26410039	T	GLYMA16G22820	GLYMA16G22820.1	Transcript	synonymous_variant	2013	2013	671	T	acC/acT	-
16	26410078	T	GLYMA16G22820	GLYMA16G22820.1	Transcript	synonymous_variant	2052	2052	684	F	ttC/ttT	-
16	32422807	G	GLYMA16G28480	GLYMA16G28480.1	Transcript	synonymous_variant	986	972	324	S	tcA/tcG	-
16	36466097	G	GLYMA16G33590	GLYMA16G33590.1	Transcript	synonymous_variant	267	72	24	G	ggT/ggG	-
16	36466748	C	GLYMA16G33590	GLYMA16G33590.1	Transcript	synonymous_variant	732	537	179	S	tcT/tcC	-
16	36467069	T	GLYMA16G33590	GLYMA16G33590.1	Transcript	synonymous_variant	1053	858	286	T	acG/acT	-
16	36470161	A	GLYMA16G33590	GLYMA16G33590.1	Transcript	synonymous_variant	3696	3501	1167	A	gcG/gcA	-
17	3988275	C	GLYMA17G05660	GLYMA17G05660.1	Transcript	synonymous_variant	1160	864	288	Q	caA/caG	-
17	9093762	T	GLYMA17G12060	GLYMA17G12060.1	Transcript	synonymous_variant	1019	783	261	L	ctA/ctT	-
17	12744491	A	GLYMA17G16070	GLYMA17G16070.1	Transcript	synonymous_variant	24	12	4	T	acG/acA	-
17	12744497	G	GLYMA17G16070	GLYMA17G16070.1	Transcript	synonymous_variant	30	18	6	Q	caA/caG	-
17	12744560	T	GLYMA17G16070	GLYMA17G16070.1	Transcript	synonymous_variant	93	81	27	T	acC/acT	-
17	13310534	C	GLYMA17G16570	GLYMA17G16570.1	Transcript	synonymous_variant	1335	1182	394	L	ctT/ctC	-
17	15700170	A	GLYMA17G18350	GLYMA17G18350.1	Transcript	synonymous_variant	476	75	25	L	ctC/ctA	-
17	15701250	A	GLYMA17G18350	GLYMA17G18350.1	Transcript	synonymous_variant	1556	1155	385	G	ggC/ggA	-
17	15926440	G	GLYMA17G18520	GLYMA17G18520.1	Transcript	synonymous_variant	457	162	54	Q	caA/caG	-
17	20346510	C	GLYMA17G21130	GLYMA17G21130.1	Transcript	synonymous_variant	1901	1668	556	L	ttA/ttG	-
17	30982941	A	GLYMA17G28970	GLYMA17G28970.1	Transcript	synonymous_variant	451	132	44	R	agG/agA	-
17	37372159	T	GLYMA17G33470	GLYMA17G33470.1	Transcript	synonymous_variant	804	630	210	R	cgC/cgT	-
17	40826108	A	GLYMA17G36910	GLYMA17G36910.1	Transcript	synonymous_variant	3440	2520	840	P	ccC/ccT	-
18	257528	A	GLYMA18G00610	GLYMA18G00610.1	Transcript	synonymous_variant	2136	1923	641	A	gcC/gcT	-
18	257549	G	GLYMA18G00610	GLYMA18G00610.1	Transcript	synonymous_variant	2115	1902	634	V	gtT/gtC	-
18	257717	T	GLYMA18G00610	GLYMA18G00610.1	Transcript	synonymous_variant	1947	1734	578	T	acG/acA	-
18	258038	A	GLYMA18G00610	GLYMA18G00610.1	Transcript	synonymous_variant	1626	1413	471	S	agC/agT	-
18	259307	G	GLYMA18G00610	GLYMA18G00610.1	Transcript	synonymous_variant	357	144	48	S	tcG/tcC	-
18	259420	G	GLYMA18G00610	GLYMA18G00610.1	Transcript	synonymous_variant	244	31	11	L	Tta/Cta	-
18	1860808	A	GLYMA18G02850	GLYMA18G02850.1	Transcript	synonymous_variant	658	321	107	K	aaG/aaA	-
18	1861033	G	GLYMA18G02850	GLYMA18G02850.1	Transcript	synonymous_variant	766	429	143	P	ccA/ccG	-
18	1863583	T	GLYMA18G02850	GLYMA18G02850.1	Transcript	synonymous_variant	2056	1719	573	V	gtG/gtT	-
18	2853223	T	GLYMA18G04090	GLYMA18G04090.1	Transcript	synonymous_variant	1124	633	211	N	aaC/aaT	-
18	2853700	T	GLYMA18G04090	GLYMA18G04090.1	Transcript	synonymous_variant	1601	1110	370	V	gtC/gtT	-
18	2853814	C	GLYMA18G04090	GLYMA18G04090.1	Transcript	synonymous_variant	1715	1224	408	C	tgT/tgC	-
18	2854156	G	GLYMA18G04090	GLYMA18G04090.1	Transcript	synonymous_variant	2057	1566	522	K	aaA/aaG	-
18	2854546	T	GLYMA18G04090	GLYMA18G04090.1	Transcript	synonymous_variant	2447	1956	652	D	gaC/gaT	-
18	7953419	T	GLYMA18G09130	GLYMA18G09130.1	Transcript	synonymous_variant	805	789	263	E	gaG/gaA	-
18	7953965	C	GLYMA18G09130	GLYMA18G09130.1	Transcript	synonymous_variant	259	243	81	V	gtC/gtG	-
18	7994845	A	GLYMA18G09170	GLYMA18G09170.1	Transcript	synonymous_variant	2292	2232	744	P	ccA/ccT	-
18	8615295	T	GLYMA18G09720	GLYMA18G09720.1	Transcript	synonymous_variant	1143	1143	381	P	ccC/ccT	-
18	9112452	T	GLYMA18G10270	GLYMA18G10270.1	Transcript	synonymous_variant	459	201	67	L	ctC/ctT	-
18	9113136	A	GLYMA18G10270	GLYMA18G10270.1	Transcript	synonymous_variant	618	360	120	T	acG/acA	-
18	9113232	C	GLYMA18G10270	GLYMA18G10270.1	Transcript	synonymous_variant	714	456	152	S	tcT/tcC	-
18	10349509	G	GLYMA18G11590	GLYMA18G11590.1	Transcript	synonymous_variant	1230	1230	410	V	gtA/gtG	-
18	51986854	G	GLYMA18G42700	GLYMA18G42700.1	Transcript	synonymous_variant	1578	1441	481	L	Ttg/Ctg	-
18	52006903	T	GLYMA18G42730	GLYMA18G42730.1	Transcript	synonymous_variant	2423	2340	780	L	ctT/ctA	-
18	52008903	G	GLYMA18G42730	GLYMA18G42730.1	Transcript	synonymous_variant	578	495	165	S	tcT/tcC	-
18	52008954	A	GLYMA18G42730	GLYMA18G42730.1	Transcript	synonymous_variant	527	444	148	A	gcC/gcT	-
18	52010292	G	GLYMA18G42730	GLYMA18G42730.1	Transcript	synonymous_variant	344	261	87	T	acA/acC	-
18	53142989	T	GLYMA18G43570	GLYMA18G43570.1	Transcript	synonymous_variant	1608	1608	536	T	acT/acA	-
18	53143085	G	GLYMA18G43570	GLYMA18G43570.1	Transcript	synonymous_variant	1512	1512	504	D	gaT/gaC	-
18	53143280	A	GLYMA18G43570	GLYMA18G43570.1	Transcript	synonymous_variant	1317	1317	439	S	agC/agT	-
18	53143886	G	GLYMA18G43570	GLYMA18G43570.1	Transcript	synonymous_variant	711	711	237	N	aaT/aaC	-
18	53144345	C	GLYMA18G43570	GLYMA18G43570.1	Transcript	synonymous_variant	252	252	84	P	ccA/ccG	-
18	53144588	A	GLYMA18G43570	GLYMA18G43570.1	Transcript	synonymous_variant	9	9	3	I	atA/atT	-
18	53965790	A	GLYMA18G44270	GLYMA18G44270.1	Transcript	synonymous_variant	981	621	207	L	ttG/ttA	-
18	53966327	A	GLYMA18G44270	GLYMA18G44270.1	Transcript	synonymous_variant	1518	1158	386	A	gcT/gcA	-
18	53966486	G	GLYMA18G44270	GLYMA18G44270.1	Transcript	synonymous_variant	1677	1317	439	G	ggA/ggG	-
18	54334530	T	GLYMA18G44600	GLYMA18G44600.1	Transcript	synonymous_variant	717	717	239	S	tcC/tcT	-
18	54335476	C	GLYMA18G44600	GLYMA18G44600.1	Transcript	synonymous_variant	1449	1449	483	G	ggT/ggC	-
18	54364230	C	GLYMA18G44630	GLYMA18G44630.1	Transcript	synonymous_variant	1027	705	235	G	ggA/ggG	-
18	54364936	G	GLYMA18G44630	GLYMA18G44630.1	Transcript	synonymous_variant	886	564	188	F	ttT/ttC	-
18	54365167	T	GLYMA18G44630	GLYMA18G44630.1	Transcript	synonymous_variant	655	333	111	P	ccC/ccA	-
18	54365278	C	GLYMA18G44630	GLYMA18G44630.1	Transcript	synonymous_variant	544	222	74	P	ccA/ccG	-
18	54562662	C	GLYMA18G44830	GLYMA18G44830.1	Transcript	synonymous_variant	919	384	128	A	gcT/gcC	-
18	54651124	G	GLYMA18G44930	GLYMA18G44930.1	Transcript	synonymous_variant	411	288	96	L	ctT/ctG	-
18	55646482	A	GLYMA18G45960	GLYMA18G45960.1	Transcript	synonymous_variant	1220	876	292	G	ggC/ggT	-
18	55646611	T	GLYMA18G45960	GLYMA18G45960.1	Transcript	synonymous_variant	1175	831	277	Q	caG/caA	-
18	55648080	G	GLYMA18G45960	GLYMA18G45960.1	Transcript	synonymous_variant	698	354	118	G	ggT/ggC	-
18	59593791	T	GLYMA18G50460	GLYMA18G50460.1	Transcript	synonymous_variant	173	12	4	A	gcA/gcT	-
18	59594565	A	GLYMA18G50460	GLYMA18G50460.1	Transcript	synonymous_variant	947	786	262	K	aaG/aaA	-
18	60685216	C	GLYMA18G51930	GLYMA18G51930.1	Transcript	synonymous_variant	2560	2538	846	P	ccC/ccG	-
18	60695482	C	GLYMA18G51950	GLYMA18G51950.1	Transcript	synonymous_variant	810	765	255	A	gcA/gcG	-
18	61526949	C	GLYMA18G53220	GLYMA18G53220.1	Transcript	synonymous_variant	1722	589	197	R	Agg/Cgg	-
18	61528018	A	GLYMA18G53220	GLYMA18G53220.1	Transcript	synonymous_variant	2024	891	297	L	ctG/ctA	-
18	61528672	T	GLYMA18G53220	GLYMA18G53220.1	Transcript	synonymous_variant	2561	1428	476	R	cgC/cgT	-
18	61529272	C	GLYMA18G53220	GLYMA18G53220.1	Transcript	synonymous_variant	3161	2028	676	N	aaT/aaC	-
19	34148	T	GLYMA19G00220	GLYMA19G00220.1	Transcript	synonymous_variant	1829	1503	501	T	acA/acT	-
19	680979	A	GLYMA19G01000	GLYMA19G01000.2	Transcript	synonymous_variant	1071	180	60	R	cgA/cgT	-
19	889935	A	GLYMA19G01280	GLYMA19G01280.1	Transcript	synonymous_variant	499	378	126	G	ggC/ggT	-
19	31287201	A	GLYMA19G25260	GLYMA19G25260.1	Transcript	synonymous_variant	872	564	188	P	ccA/ccT	-
19	31287213	A	GLYMA19G25260	GLYMA19G25260.1	Transcript	synonymous_variant	860	552	184	L	ctG/ctT	-
19	31287252	A	GLYMA19G25260	GLYMA19G25260.1	Transcript	synonymous_variant	821	513	171	C	tgC/tgT	-
19	39726734	G	GLYMA19G31950	GLYMA19G31950.1	Transcript	synonymous_variant	264	264	88	N	aaT/aaC	-
19	39892602	A	GLYMA19G32110	GLYMA19G32110.1	Transcript	synonymous_variant	1200	1200	400	L	ttG/ttA	-
19	39893253	T	GLYMA19G32110	GLYMA19G32110.1	Transcript	synonymous_variant	1851	1851	617	N	aaC/aaT	-
19	39893811	A	GLYMA19G32110	GLYMA19G32110.1	Transcript	synonymous_variant	2409	2409	803	T	acG/acA	-
19	43393885	C	GLYMA19G35970	GLYMA19G35970.1	Transcript	synonymous_variant	317	186	62	D	gaT/gaC	-
19	43395406	A	GLYMA19G35970	GLYMA19G35970.1	Transcript	synonymous_variant	1838	1707	569	S	tcG/tcA	-
19	43462187	A	GLYMA19G36090	GLYMA19G36090.1	Transcript	synonymous_variant	1186	846	282	S	tcA/tcT	-
19	44493559	T	GLYMA19G37290	GLYMA19G37290.1	Transcript	synonymous_variant	1023	1023	341	S	tcC/tcA	-
19	44493607	A	GLYMA19G37290	GLYMA19G37290.1	Transcript	synonymous_variant	975	975	325	C	tgC/tgT	-
19	44494279	T	GLYMA19G37290	GLYMA19G37290.1	Transcript	synonymous_variant	303	303	101	P	ccT/ccA	-
19	44494495	G	GLYMA19G37290	GLYMA19G37290.1	Transcript	synonymous_variant	87	87	29	N	aaT/aaC	-
19	44674535	G	GLYMA19G37570	GLYMA19G37570.1	Transcript	synonymous_variant	489	489	163	L	ttA/ttG	-
19	44680374	T	GLYMA19G37570	GLYMA19G37570.1	Transcript	synonymous_variant	1665	1665	555	H	caC/caT	-
19	48124046	T	GLYMA19G42040	GLYMA19G42040.1	Transcript	synonymous_variant	590	81	27	S	tcA/tcT	-
19	48990501	C	GLYMA19G43290	GLYMA19G43290.1	Transcript	synonymous_variant	371	123	41	T	acT/acC	-
19	49142867	C	GLYMA19G43500	GLYMA19G43500.1	Transcript	synonymous_variant	342	27	9	L	ctT/ctC	-
19	49143062	T	GLYMA19G43500	GLYMA19G43500.1	Transcript	synonymous_variant	537	222	74	Y	taC/taT	-
19	49143575	C	GLYMA19G43500	GLYMA19G43500.1	Transcript	synonymous_variant	1050	735	245	D	gaT/gaC	-
19	49818690	C	GLYMA19G44360	GLYMA19G44360.1	Transcript	synonymous_variant	634	570	190	G	ggT/ggC	-
19	49826775	C	GLYMA19G44370	GLYMA19G44370.5	Transcript	synonymous_variant	1017	528	176	S	agT/agC	-
20	35031992	A	GLYMA20G25330	GLYMA20G25330.1	Transcript	synonymous_variant	415	387	129	F	ttC/ttT	-
20	35686333	C	GLYMA20G26160	GLYMA20G26160.1	Transcript	synonymous_variant	1437	1437	479	S	tcA/tcG	-
20	35841924	C	GLYMA20G26350	GLYMA20G26350.1	Transcript	synonymous_variant	250	9	3	N	aaT/aaC	-
20	35842065	T	GLYMA20G26350	GLYMA20G26350.1	Transcript	synonymous_variant	391	150	50	P	ccC/ccT	-
20	35842503	G	GLYMA20G26350	GLYMA20G26350.1	Transcript	synonymous_variant	829	588	196	P	ccA/ccG	-
20	35842737	G	GLYMA20G26350	GLYMA20G26350.1	Transcript	synonymous_variant	1063	822	274	G	ggA/ggG	-
20	36633025	G	GLYMA20G27460	GLYMA20G27460.1	Transcript	synonymous_variant	594	483	161	L	ctG/ctC	-
20	36692824	T	GLYMA20G27550	GLYMA20G27550.1	Transcript	synonymous_variant	350	279	93	C	tgC/tgT	-
20	36692989	G	GLYMA20G27550	GLYMA20G27550.1	Transcript	synonymous_variant	515	444	148	S	tcA/tcG	-
20	36693898	C	GLYMA20G27550	GLYMA20G27550.1	Transcript	synonymous_variant	941	870	290	F	ttT/ttC	-
20	36693910	T	GLYMA20G27550	GLYMA20G27550.1	Transcript	synonymous_variant	953	882	294	L	ctA/ctT	-
20	36695235	A	GLYMA20G27550	GLYMA20G27550.1	Transcript	synonymous_variant	1571	1500	500	G	ggG/ggA	-
20	36695862	A	GLYMA20G27550	GLYMA20G27550.1	Transcript	synonymous_variant	1973	1902	634	Q	caG/caA	-
20	36695931	T	GLYMA20G27550	GLYMA20G27550.1	Transcript	synonymous_variant	2042	1971	657	N	aaC/aaT	-
20	36716601	G	GLYMA20G27580	GLYMA20G27580.1	Transcript	synonymous_variant	2087	1917	639	H	caT/caC	-
20	36716667	A	GLYMA20G27580	GLYMA20G27580.1	Transcript	synonymous_variant	2021	1851	617	G	ggA/ggT	-
20	40807096	G	GLYMA20G32170	GLYMA20G32170.1	Transcript	synonymous_variant	1252	627	209	A	gcA/gcG	-
20	40807288	T	GLYMA20G32170	GLYMA20G32170.1	Transcript	synonymous_variant	1444	819	273	P	ccA/ccT	-
20	40807321	A	GLYMA20G32170	GLYMA20G32170.1	Transcript	synonymous_variant	1477	852	284	R	agG/agA	-
20	40807396	C	GLYMA20G32170	GLYMA20G32170.1	Transcript	synonymous_variant	1552	927	309	V	gtG/gtC	-
20	41763444	T	GLYMA20G33140	GLYMA20G33140.1	Transcript	synonymous_variant	1671	1113	371	S	tcC/tcT	-
20	41763453	T	GLYMA20G33140	GLYMA20G33140.1	Transcript	synonymous_variant	1680	1122	374	T	acC/acT	-
20	43604715	A	GLYMA20G35320	GLYMA20G35320.1	Transcript	synonymous_variant	1089	888	296	S	agC/agT	-
20	43605057	A	GLYMA20G35320	GLYMA20G35320.1	Transcript	synonymous_variant	747	546	182	T	acC/acT	-
20	44154513	G	GLYMA20G35970	GLYMA20G35970.1	Transcript	synonymous_variant	2341	2043	681	Y	taT/taC	-
