# Supplementary material for: Genome-Wide SNP Identification and Characterization in Two Soybean Cultivars with Contrasting Mungbean Yellow Mosaic India Virus Disease Resistance Traits
Source: PLoS One. 2015 Apr 13;10(4):e0123897. doi: 10.1371/journal.pone.0123897 (PMC4395324; doi:10.1371/journal.pone.0123897)
Supplement: S4 Table — (XLSX) [file pone.0123897.s008.xlsx]

## Sheet: Table S4
Table S4. Frameshift variantion/insertion/deletion due to InDels in R genes
Chromosome	Position	Alteration	Gene Name	Transcript ID	Transcript	Classification	cDNA_position	CDS_position	Protein_position	Amino_acids	Codons	Existing_variation
12	39745246	CTTTGAAGATCTAA/-	GLYMA12G36680	GLYMA12G36680.1	Transcript	frameshift_variant,feature_truncation	490-503	461-474	154-158	-	-
1	51355905	TACTCT/-/ACTCT	GLYMA01G39420	GLYMA01G39420.1	Transcript	inframe_deletion	1515-1520	1393-1398	465-466	RV/-	-
20	36647582	CCTA/-	GLYMA20G27480	GLYMA20G27480.1	Transcript	frameshift_variant,feature_truncation	1570-1573	1477-1480	493-494	-	-
20	36647582	CCTA/-	GLYMA20G27480	GLYMA20G27480.2	Transcript	frameshift_variant,feature_truncation	1570-1573	1477-1480	493-494	-	-
2	3002016	AC/-	GLYMA02G03760	GLYMA02G03760.1	Transcript	frameshift_variant,feature_truncation	563-564	563-564	188	-	-
18	2852588	CACA/CA	GLYMA18G04090	GLYMA18G04090.1	Transcript	coding_sequence_variant,5_prime_UTR_variant,feature_truncation	489-492	?-1	?-1	-	-	-
14	48295478	CCACC/CC	GLYMA14G39180	GLYMA14G39180.1	Transcript	inframe_deletion	909-913	819-823	273-275	AVA/AA	gcGGTGGcg/gcGGcg	-
11	34176224	TATATAT/TAT	GLYMA11G32500	GLYMA11G32500.1	Transcript	frameshift_variant,feature_truncation	1755-1761	1533-1539	511-513	-	-	-
20	35688219	AAAAA/AAAA	GLYMA20G26160	GLYMA20G26160.1	Transcript	frameshift_variant,splice_region_variant,feature_truncation	1192-1196	1192-1196	398-399	-	-	-
8	3082507	CACCACC/CACC	GLYMA08G04390	GLYMA08G04390.1	Transcript	inframe_deletion	1746-1752	1304-1310	435-437	TPP/TP	aCACCACCt/aCACCt	-
18	10349748	GGGGG/GGGG	GLYMA18G11590	GLYMA18G11590.1	Transcript	frameshift_variant,feature_truncation	1469-1473	1469-1473	490-491	-	-	-
1	51355905	TACTCT/-/ACTCT	GLYMA01G39420	GLYMA01G39420.1	Transcript	frameshift_variant,feature_truncation	1515-1520	1393-1398	465-466	-	-	-
6	9825233	TTA/TTATTA	GLYMA06G12650	GLYMA06G12650.1	Transcript	inframe_insertion	1310-1312	1153-1155	385	L/LL	TTA/TTATTA	-
14	4795393	AAAA/AAAAAAA	GLYMA14G06570	GLYMA14G06570.1	Transcript	inframe_insertion	2109-2112	2050-2053	684-685	FS/FFS	TTTTct/TTTTTTTct	-
12	849073	G/GCGTAAG	GLYMA12G01420	GLYMA12G01420.1	Transcript	inframe_insertion	2609	2155	719	Q/LTQ	Caa/CTTACGCaa	-
12	848744	-/TTCTCCTAT	GLYMA12G01420	GLYMA12G01420.1	Transcript	inframe_insertion	2938-2939	2484-2485	828-829	-/IGE	-/ATAGGAGAA	-
2	3004595	-/CAAGAACCTTC	GLYMA02G03760	GLYMA02G03760.1	Transcript	frameshift_variant,feature_elongation	2375-2376	2375-2376	792	-	-	-
20	43605566	GCGGTTGCGG/GCGGTTGCGGTTGCGG	GLYMA20G35320	GLYMA20G35320.1	Transcript	inframe_insertion	229-238	28-37	10-13	PQPP/PQPQPP	CCGCAACCGCca/CCGCAACCGCAACCGCca	-
19	43394824	CCAGGCCCAGGCCCAG/CCAGGCCCAGGCCCAGGCCCAG	GLYMA19G35970	GLYMA19G35970.1	Transcript	inframe_insertion	1256-1271	1125-1140	375-380	NQAQAQ/NQAQAQAQ	aaCCAGGCCCAGGCCCAG/aaCCAGGCCCAGGCCCAGGCCCAG	-
4	45337969	TGGGCTTGGG/TGGGCTTGGGGTTGGGCTTGGG	GLYMA04G39110	GLYMA04G39110.1	Transcript	inframe_insertion	226-235	121-130	41-44	PKPS/PKPNPKPS	CCCAAGCCCAgt/CCCAAGCCCAACCCCAAGCCCAgt	-
5	31422440	CCGCAACCGCAACCGCAACCGC/CCGCAACCGCAACCGCAACCGCAACCGC	GLYMA05G25290	GLYMA05G25290.1	Transcript	inframe_insertion	266-287	58-79	20-27	PQPQPQPR/PQPQPQPQPR	CCGCAACCGCAACCGCAACCGCgc/CCGCAACCGCAACCGCAACCGCAACCGCgc	-
13	10121366	AGGGACGCGTCTAGGGACGCGT/AGGGACGCGTCTAGGGACGCGTCTAGGGACGCGT	GLYMA13G09140	GLYMA13G09140.1	Transcript	coding_sequence_variant,3_prime_UTR_variant,feature_elongation	1146-1167	734-?	245-?	-	-	-
15	19350830	AAGT/-	GLYMA15G21140	GLYMA15G21140.1	Transcript	frameshift_variant,feature_truncation	54-57	54-57	18-19	-	-
7	2346780	TTT/TT	GLYMA07G03330	GLYMA07G03330.1	Transcript	frameshift_variant,feature_truncation	505-507	64-66	22	-	-	-
7	2346780	TTT/TT	GLYMA07G03330	GLYMA07G03330.2	Transcript	frameshift_variant,feature_truncation	502-504	61-63	21	-	-	-
15	13800213	AAAA/AAA	GLYMA15G17430	GLYMA15G17430.1	Transcript	frameshift_variant,feature_truncation	132-135	132-135	44-45	-	-	-
13	29607136	-/TGA	GLYMA13G26450	GLYMA13G26450.1	Transcript	inframe_insertion	869-870	667-668	223	H/LN	cac/cTCAac	-
8	42131896	-/TCTGAA	GLYMA08G42170	GLYMA08G42170.3	Transcript	inframe_insertion	2234-2235	1497-1498	499-500	-/SE	-/TCTGAA	-
3	4527207	CAAC/CAACAAC	GLYMA03G04410	GLYMA03G04410.1	Transcript	inframe_insertion	1744-1747	984-987	328-329	SL/SLL	tcGTTG/tcGTTGTTG	-
13	29206934	CTCTC/CTCTCTC	GLYMA13G25970	GLYMA13G25970.1	Transcript	frameshift_variant,feature_elongation	5033-5037	4855-4859	1619-1620	-	-	-
18	61526378	CATCA/CATCATCA	GLYMA18G53220	GLYMA18G53220.1	Transcript	inframe_insertion	1151-1155	18-22	2014-08-06	TIT/TIIT	acCATCAca/acCATCATCAca	-
13	29829632	TTCTTC/TTCTTCTTC	GLYMA13G26650	GLYMA13G26650.1	Transcript	inframe_insertion	872-877	772-777	258-259	EE/EEE	GAAGAA/GAAGAAGAA	-
2	15317536	-/CATTTCTTCA/C	GLYMA02G16970	GLYMA02G16970.1	Transcript	frameshift_variant,feature_elongation	1120-1121	139-140	47	-	-	-
17	33871352	TGTT/TGTTCTTGTT	GLYMA17G30920	GLYMA17G30920.1	Transcript	inframe_insertion	131-134	38-41	13-14	QH/QQEH	cAACAt/cAACAAGAACAt	-
16	36470728	TACAT/TACATGTACAT	GLYMA16G33590	GLYMA16G33590.1	Transcript	inframe_insertion	4263-4267	4068-4072	1356-1358	STS/STCTS	tcTACATcg/tcTACATGTACATcg	-
15	16959801	TCACA/TCACAGTCACA	GLYMA15G19600	GLYMA15G19600.1	Transcript	inframe_insertion	1689-1693	1273-1277	425-426	SQ/SQSQ	TCACAa/TCACAGTCACAa	-
19	42736550	AAGCTTCCCAAGCTTCCCAAG/AAGCTTCCCAAG	GLYMA19G35190	GLYMA19G35190.1	Transcript	inframe_deletion	1636-1656	1297-1317	433-439	LGKLGKL/LGKL	CTTGGGAAGCTTGGGAAGCTT/CTTGGGAAGCTT	-
3	38476329	GAAGAAGAAGAAG/GAAGAAGAAGAAGAAG	GLYMA03G30530	GLYMA03G30530.1	Transcript	inframe_insertion	2074-2086	1894-1906	632-636	EEEEG/EEEEEG	GAAGAAGAAGAAGga/GAAGAAGAAGAAGAAGga	-
20	46698364	CATGAACATGAACATGAACATGA/CATGAACATGAACATGAACATGAACATGA	GLYMA20G39370	GLYMA20G39370.2	Transcript	inframe_insertion	382-404	76-98	26-33	HEHEHEHD/HEHEHEHEHD	CATGAACATGAACATGAACATGAt/CATGAACATGAACATGAACATGAACATGAt	-
20	46698364	CATGAACATGAACATGAACATGA/CATGAACATGAACATGAACATGAACATGA	GLYMA20G39370	GLYMA20G39370.1	Transcript	inframe_insertion	382-404	76-98	26-33	HEHEHEHD/HEHEHEHEHD	CATGAACATGAACATGAACATGAt/CATGAACATGAACATGAACATGAACATGAt	-
13	24220978	TTTTTT/TTTTTTT	GLYMA13G20740	GLYMA13G20740.1	Transcript	frameshift_variant,feature_elongation	521-526	59-64	20-22	-	-	-
