# Supplementary material for: Genome-Wide SNP Identification and Characterization in Two Soybean Cultivars with Contrasting Mungbean Yellow Mosaic India Virus Disease Resistance Traits
Source: PLoS One. 2015 Apr 13;10(4):e0123897. doi: 10.1371/journal.pone.0123897 (PMC4395324; doi:10.1371/journal.pone.0123897)
Supplement: S5 Table — (XLSX) [file pone.0123897.s009.xlsx]

## Sheet: Table S5
Table S5. Expression of R genes which showed SNP and InDels
UNIQUE ID	Globular Stage Whole Seed	Heart Stage Whole Seed	Cotyledon Stage Whole Seed	Early-Maturation Stage Whole Seed	Dry Whole Seed	Leaf	Root	Stem	Floral Bud	Seedling
Glyma01g00890	5.9266	7.49331	8.32997	8.16676	0	6.03922	4.51097	7.40626	6.44506	3.60572
Glyma01g01420	0.0874775	3.17898	5.03765	0.602037	0.0929702	0	2.32984	0.384741	0.433802	0.699618
Glyma01g04590	3.41162	6.4942	14.0816	4.0572	0	6.5532	1.09056	7.02152	13.7267	2.36794
Glyma01g04930	50.3433	38.829	39.3095	32.5362	22.7312	23.8571	31.9734	22.8921	44.5887	18.6744
Glyma01g05160	34.663	14.7141	20.3093	7.53855	19.8956	7.96663	73.4644	50.9781	18.3436	43.3763
Glyma01g06290	4.13331	3.08815	4.44265	3.21959	2.69613	12.1641	11.2526	15.3896	13.6028	9.41793
Glyma01g08640	0	0.317898	0.436332	0.261755	0.0464851	0.0428313	4.1144	0.673296	0.123944	4.25152
Glyma01g23180	77.1771	25.2048	27.2906	11.4649	9.25053	4.2403	81.3957	62.8089	14.0366	22.9259
Glyma01g32400	68.6917	95.5511	93.0973	68.763	29.0532	23.6001	35.245	34.5305	57.2	27.016
Glyma01g35800	1.11534	0.953694	0.832997	0.366457	4.9739	4.45446	70.391	21.3531	20.2338	14.9072
Glyma01g36630	34.6848	41.463	53.6688	24.16	6.50791	8.52344	115.203	92.5301	51.0028	68.0244
Glyma01g37460	19.3107	26.3401	16.1443	21.9351	0.743761	56.0234	2.18113	2.98174	9.38872	2.5832
Glyma01g39420	22.2412	13.3063	15.7476	16.3859	0.18594	12.8066	22.8523	27.6051	21.7211	15.8759
Glyma01g42770	9.0758	14.4871	15.9459	9.05672	0.325396	7.11	19.9772	20.1027	9.82253	6.08129
Glyma02g01150	20.0542	25.8406	25.4262	17.5638	6.46143	7.49549	170.277	121.674	17.3211	50.5877
Glyma02g02570	65.4769	44.4149	40.2615	38.5042	13.3412	20.6875	24.0916	15.4858	28.1972	10.0099
Glyma02g03670	2.58059	1.72573	1.46766	0.628212	0.464851	0.428313	2.67684	1.05804	3.19155	1.6145
Glyma02g03760	0.0218694	0	0	0.0261755	0	0.171325	0	0	0.0929577	0
Glyma02g07110	0.0218694	0.090828	0	0.0785265	0.511336	6.76735	14.4748	1.34659	5.54647	12.7546
Glyma02g16970	7.36998	3.04274	1.42799	5.62773	3.57935	28.0974	7.53481	9.7147	8.58309	4.46679
Glyma02g16990	7.32624	6.94834	6.66398	5.73244	0.511336	4.19747	1.09056	2.98174	6.8169	4.35916
Glyma02g38910	0.37178	0.22707	0.475998	0.157053	0.139455	0.985121	9.17065	0.480926	2.26197	4.73587
Glyma02g44380	36.4781	51.3178	63.9424	22.668	60.0587	30.7529	507.261	118.115	54.7211	180.448
Glyma02g45770	3.80527	2.99732	2.69732	5.75861	10.5056	7.45265	3.22212	3.2703	4.64788	21.5267
Glyma03g02480	9.79749	8.99197	6.22764	7.46002	1.2551	12.4639	1.33842	0.384741	2.78873	2.36794
Glyma03g04260	0.0874775	0.136242	0.198333	0.104702	0	0.342651	2.03241	1.53896	0.433802	0.484351
Glyma03g04300	4.2864	3.67853	4.60132	1.59671	0.743761	2.99819	10.9552	5.77111	4.8338	8.9874
Glyma03g04410	9.95057	6.31255	10.3926	5.20893	8.22786	1.32777	14.9209	5.09781	11.4958	3.76717
Glyma03g04780	8.39784	11.1264	7.21931	1.0732	0.0464851	0.0428313	4.16397	2.597	0.464788	1.07633
Glyma03g04810	0.34991	0.499554	1.11066	0.575861	0	0.599639	6.24596	4.61689	1.51831	1.9374
Glyma03g05420	3.80527	2.81567	3.45099	0.732914	0.0464851	3.16952	2.42898	3.17411	3.47042	2.85229
Glyma03g12120	11.6345	10.9902	10.5116	3.61222	0.650791	1.32777	20.4233	9.90707	10.2563	4.57442
Glyma03g22120	2.68993	2.17987	3.37165	2.43432	1.34807	6.98151	6.09724	3.36648	6.32112	9.74083
Glyma03g22960	6.03595	4.13267	4.24432	2.85313	0	1.32777	18.5892	1.25041	1.7662	1.66832
Glyma03g29670	54.9578	39.4194	29.1152	30.2851	0	19.5311	19.3823	17.3133	25.5324	9.04121
Glyma03g29740	56.598	56.495	46.7668	43.9748	0	36.6208	7.58438	7.21389	33.031	6.40419
Glyma03g30530	10.9566	3.13357	5.55331	6.25595	4.55554	7.62398	19.531	24.8158	8.70703	7.64198
Glyma03g31330	12.6405	10.8994	7.33831	5.1304	0	11.8215	22.2079	21.6417	16.3915	14.2076
Glyma03g32520	0.0218694	0.317898	0.317332	0.183229	0.18594	0.128494	6.79124	0.0961852	0.154929	8.87976
Glyma03g32530	0.459257	0.090828	0.317332	0.314106	0.0464851	0.0856627	0.396569	0.769481	0.650704	0.430534
Glyma03g33250	8.04793	5.85841	4.60132	4.47601	0	0	24.6368	0.19237	1.36338	0.3229
Glyma03g33950	8.17915	6.53962	5.94998	4.60689	1.34807	2.22723	17.5977	10.8689	8.27323	7.31908
Glyma03g40800	2.84302	0.408726	0.436332	0.52351	3.1145	0.342651	0.198284	0	3.12957	0.16145
Glyma03g41740	45.3134	34.5146	24.0776	18.5584	1.2551	21.33	12.8389	17.4095	18.3436	26.4778
Glyma03g42130	19.0482	31.3811	34.9462	6.02037	2.92856	1.92741	8.67494	38.1855	8.21126	4.35916
Glyma03g42330	1.90264	2.22529	3.37165	1.72758	0.232425	1.4991	31.4776	7.40626	6.35211	16.3603
Glyma04g01430	35.7564	47.1397	42.8795	22.7727	3.30044	6.76735	19.1344	7.59863	13.5098	11.6782
Glyma04g01440	12.4656	9.58236	10.0356	17.5376	0.0929702	8.30928	8.87323	7.31007	9.69858	1.99122
Glyma04g01730	0.37178	0.045414	0.396665	2.04169	0	0	0.793138	0.19237	0	0
Glyma04g03750	0.656082	1.90739	2.02299	1.02084	0	1.45627	32.0725	12.1193	0.929577	20.5042
Glyma04g04510	0	0.090828	0.0793331	0.340282	0	0.214157	12.3432	2.30844	1.14648	11.7321
Glyma04g05600	0.743559	0.136242	0.198333	0.157053	0	0.171325	0.693995	0.0961852	5.85633	0.0538167
Glyma04g08440	0.437388	1.45325	2.26099	4.31896	0	4.45446	2.87512	0.0961852	5.23662	1.23779
Glyma04g08490	0.437388	0.726624	0.594998	1.09937	3.48638	0.471145	1.28885	0.384741	0.0619718	0.484351
Glyma04g09160	0.72169	2.45236	4.28398	1.2826	11.0634	0.171325	2.03241	2.11607	2.07605	1.6145
Glyma04g14270	4.35201	3.22439	4.56165	5.18275	49.0418	17.6893	26.9667	15.1973	12.9521	24.4866
Glyma04g28420	0.0437388	0	0	0	0	0.0428313	0	0.480926	0.340845	0.699618
Glyma04g35270	7.85111	7.17541	11.067	31.3059	1.06916	63.5189	10.9056	37.897	31.6366	20.2351
Glyma04g36190	36.9593	45.1869	54.9778	42.3781	239.863	23.0004	34.6502	43.4757	48.0901	41.6003
Glyma04g37520	0.0218694	0.544968	1.62633	8.95202	0	0	1.58628	0	0	0.430534
Glyma04g38970	0	0.045414	0.356999	0.471159	0	0.0428313	0.396569	0.288556	0.154929	0.107633
Glyma04g39110	14.6088	16.6669	19.3969	10.5749	12.2721	10.7935	42.0363	49.0544	24.4789	23.6794
Glyma04g40180	49.0312	92.2359	59.3808	27.746	2.1848	24.114	46.8943	51.1705	37.2141	13.2927
Glyma04g41770	4.94248	8.08369	12.495	7.19826	0	14.1343	29.7427	3.75122	11.1859	8.18015
Glyma04g41860	1.96824	4.81388	2.26099	0.0261755	0	3.08386	0.0991422	1.82752	6.66197	3.65954
Glyma04g43270	25.4778	16.122	21.3406	13.5851	16.2698	11.7358	21.96	18.9485	15.276	11.0863
Glyma0589s00200	0	0	0	0	0	0	0.247855	0	0	0.215267
Glyma05g01420	35.4065	21.7987	15.5493	21.1498	0.0929702	20.3877	4.21354	2.11607	16.5775	3.65954
Glyma05g02610	38.7088	26.1131	38.9922	22.3277	38.5826	12.9779	21.5634	36.9351	36.7493	8.77213
Glyma05g02620	0.415518	0.635796	1.34866	4.58071	0.232425	0.128494	0	0.288556	19.1183	0.215267
Glyma05g09120	3.93649	4.08726	4.99798	1.88464	1.20861	13.3205	8.97237	4.61689	15.431	9.68701
Glyma05g09440	245.724	105.86	168.821	22.223	6.32197	84.1208	381.103	319.335	119.575	144.982
Glyma05g21030	79.692	115.579	62.3558	23.0344	0.464851	3.42651	26.124	22.1226	23.3014	10.0099
Glyma05g25290	26.9868	16.8032	22.4116	8.11441	42.9522	10.7935	19.1344	34.0496	18.4986	11.463
Glyma05g25830	0.502996	1.90739	4.79965	0.52351	0.0929702	0.728133	16.8046	2.50081	0.836619	11.3015
Glyma05g30450	0	0.22707	0.555331	0.130878	0.0464851	0.128494	0.941851	0.384741	0.247887	0.753434
Glyma05g33700	127.52	129.521	118.881	86.8241	0.0464851	55.8092	72.0764	99.1669	79.7267	46.9282
Glyma05g33910	16.905	15.6678	18.8813	16.3073	3.57935	18.7601	23.348	9.13759	12.1155	11.2477
Glyma05g35430	0.0218694	0	0	0.157053	0	0.471145	0.346998	0	0.340845	0.269084
Glyma06g01800	0	0	0	0	0	0	0	0	1.79718	0
Glyma06g09290	1.39964	0.772038	1.42799	0.706739	3.76529	0	0.89228	1.44278	1.14648	2.15267
Glyma06g12650	1.18095	2.49777	0.793331	1.12555	0	0	0	0	0	0
Glyma06g12940	0.306171	0.499554	0.277666	1.23025	0.0464851	7.06717	0.0495711	3.36648	3.25352	6.24274
Glyma06g13000	0.131216	0.544968	2.02299	2.98401	0	1.07078	15.1688	1.25041	1.61127	1.56069
Glyma06g15060	47.2816	41.2359	39.3889	35.8604	1.39455	14.8625	17.0525	14.043	27.0507	13.2389
Glyma06g15270	174.496	101.954	111.899	55.0994	14.2709	40.0045	58.4443	62.328	141.698	76.9041
Glyma06g17520	0.174955	4.67764	20.8249	15.8624	0.325396	21.4157	0.0495711	10.7727	48.4929	28.6305
Glyma06g18630	28.3865	23.3428	27.0526	25.3641	1.11564	15.0766	17.0525	18.9485	27.0507	12.7008
Glyma06g19620	0.0874775	0.045414	0	0.0261755	0	0	0.941851	0	0.123944	0
Glyma06g36230	9.95057	14.7596	10.71	5.28745	0.139455	4.54012	4.41183	5.67493	10.2873	3.71336
Glyma06g38390	0	0	0	0	0	0	0.0991422	0.0961852	0	0
Glyma06g38400	0.306171	0.408726	0.674331	4.37131	0	0	0	0	0	0
Glyma06g39930	0.240563	0.181656	0.317332	0.209404	0	3.04103	18.8866	10.0994	4.24507	15.4454
Glyma06g39990	50.1465	33.3339	36.0569	29.6568	0.0929702	21.073	21.0677	7.98337	29.0648	17.7595
Glyma06g40000	0	0	0	0	0	0	4.1144	0.19237	0	0.107633
Glyma06g40030	0.787298	0.22707	0.0793331	0	0	0	0	0.19237	0.619718	0
Glyma06g40350	0	0	0	0	0	0	0	0	0	0
Glyma06g40400	0.72169	2.67943	4.87898	1.43965	17.7573	0.385482	19.878	7.31007	4.12112	10.1175
Glyma06g40480	0.0437388	0.136242	0.0396665	0.052351	0	0.342651	1.48713	4.61689	0.340845	3.17519
Glyma06g40490	0	0	0	0	0.232425	0.0428313	0.743566	0.19237	0	1.23779
Glyma06g40610	0	0.045414	0	0.0785265	0	0	0	0	0.0929577	0.215267
Glyma06g41150	7.69802	10.6269	8.13164	2.64373	0.232425	37.3918	3.86655	25.0081	19.4901	35.8958
Glyma06g41430	0.109347	0.363312	0.277666	0.130878	0	1.32777	0.793138	10.0994	0.588732	1.99122
Glyma06g41520	10.4317	11.3081	18.7226	28.1387	32.679	0.214157	22.2574	0.480926	2.6338	9.36411
Glyma06g41700	2.47124	1.40783	0.91233	0.418808	0	12.5068	5.45282	15.1973	17.3521	23.2488
Glyma06g41880	0.131216	0	0	0	0	0.471145	5.35368	9.7147	0.557746	3.44427
Glyma06g42990	17.3862	14.6687	16.8583	19.2652	38.2107	16.1046	18.3413	17.7943	25.0676	18.1362
Glyma06g44260	17.3862	25.5227	35.9379	16.9879	0.511336	0.0428313	0.594853	0.288556	1.11549	0.107633
Glyma06g44720	10.1255	8.03828	11.9	3.01018	1.44104	1.84175	8.03052	29.2403	3.99718	4.57442
Glyma06g45150	22.0006	20.1638	24.1569	14.7368	6.04306	19.4883	19.7789	22.315	32.7521	19.9122
Glyma06g45590	9.05393	8.99197	10.71	4.29278	0.27891	5.95356	22.4557	14.3316	14.3465	9.14885
Glyma06g47650	0.262433	1.36242	1.50733	1.36113	0	0.385482	2.82555	4.23215	0.712675	0.914885
Glyma07g03330	26.0246	30.6999	24.5932	11.7266	0.511336	7.19567	6.3451	2.597	17.9718	1.99122
Glyma07g08500	0.0218694	0.22707	0.555331	0	0	0.471145	11.3022	7.02152	5.67042	2.42175
Glyma07g09500	0.524865	0.090828	0.198333	0.23558	0	2.69837	0.594853	0	2.8507	0.269084
Glyma07g09730	177.645	230.839	233.914	89.1276	6.32197	79.6663	163.684	307.504	86.3267	213.061
Glyma07g15270	1.5746	1.27159	2.37999	0.994669	0.0464851	9.03741	54.7761	32.4144	3.68732	33.0435
Glyma07g16260	37.1998	13.715	19.3573	12.9569	0.371881	16.8756	21.0677	53.0942	11.4028	12.324
Glyma07g33950	20.3823	20.3455	17.2946	12.3025	0	112.218	289.793	244.695	40.0028	428.381
Glyma08g02450	83.1911	62.1264	44.0298	19.0819	0.139455	64.5897	27.165	31.0678	45.9211	8.61068
Glyma08g04390	13.7558	10.3998	4.20465	2.69608	0.139455	5.09693	8.2288	8.75285	6.44506	9.47175
Glyma08g07010	0	0	0	0	0	0.128494	0	0	0	0
Glyma08g07040	0.437388	0.817452	0.951997	0.471159	0	0.556808	1.28885	0.769481	0.588732	1.88359
Glyma08g07060	5.27052	6.40338	7.65564	3.37664	0.371881	2.27006	0.148713	2.50081	6.01126	3.55191
Glyma08g07070	1.44338	2.13446	2.02299	0.628212	0	2.44139	0.743566	1.05804	7.18873	0.376717
Glyma08g07930	16.1615	11.7622	9.20263	6.46535	0	14.991	36.5835	23.5654	21.5042	8.23396
Glyma08g12290	3.14919	4.2235	6.86231	7.46002	71.9589	19.7881	52.0497	43.7643	19.2732	19.8046
Glyma08g12350	2.4275	2.22529	4.83932	4.71159	0.371881	4.9256	4.26311	3.2703	4.49295	2.79847
Glyma08g12560	0.0218694	0	0.0793331	0.0261755	0	0.0856627	13.0372	0.384741	0.278873	1.9374
Glyma08g13060	1.72768	3.76936	2.53866	0.968494	0.27891	0.985121	0.198284	1.25041	0.929577	0.215267
Glyma08g13280	5.42361	3.67853	3.84765	2.3558	9.38999	8.00946	34.3032	35.0114	17.7239	26.1011
Glyma08g13580	0.328041	0.544968	0.515665	0.261755	0	0.385482	1.73499	0.19237	0.588732	1.23779
Glyma08g18610	0.0656082	0.045414	0.119	0.157053	0	0.385482	1.09056	1.82752	0.68169	0.16145
Glyma08g21540	22.3068	26.431	28.9169	6.12507	2.46371	23.3431	245.823	128.6	39.9718	163.657
Glyma08g23900	201.111	92.5538	119.317	76.2492	20.407	39.0194	86.0554	194.679	98.1633	63.8805
Glyma08g24170	0.153086	0.408726	0.991663	0.942318	0	0.0428313	0	0	1.54929	0
Glyma08g24610	8.52906	18.1202	15.0336	19.5269	0.0464851	10.8792	7.98095	1.82752	18.8084	5.11259
Glyma08g25600	0.131216	0.272484	0.991663	0.23558	0.139455	1.11362	49.3728	16.1591	1.08451	15.1225
Glyma08g25780	45.7726	45.0053	38.0005	29.081	29.704	32.4233	38.7646	36.1656	31.9155	43.3225
Glyma08g27450	0.0656082	0.045414	0.277666	1.62288	0	53.2394	0.594853	9.04141	20.7296	10.2252
Glyma08g42170	26.1558	18.8468	20.0713	23.1391	2.69613	17.9035	29.6931	65.983	14.2535	19.1049
Glyma08g42930	17.2112	13.6242	9.63897	3.61222	0	7.53832	17.8952	9.81089	14.1915	9.25648
Glyma08g43170	19.7481	25.2048	21.5389	7.27679	0.139455	2.78404	15.2183	14.1392	7.21971	7.42671
Glyma08g43530	2.97424	3.17898	2.18166	1.67523	0	1.07078	5.60153	2.01989	2.66479	3.01374
Glyma08g47220	2.95237	19.6643	9.8373	2.64373	0	1.07078	2.08199	0.0961852	8.39718	1.56069
Glyma09g03980	25.7184	22.3891	19.2383	16.8308	292.717	6.85302	19.4814	12.5041	16.2366	12.916
Glyma09g07060	0	0	0	0	0	0	0.148713	0	0	0
Glyma09g09310	0.262433	0.408726	0.515665	0.130878	0	6.08205	12.9381	22.4111	8.42816	14.1
Glyma09g13540	32.2792	26.3401	22.3323	14.1871	0.0929702	7.02434	12.9381	12.6003	16.6394	3.33664
Glyma09g15200	0.0218694	0.181656	1.071	2.53902	0	0.0856627	14.6235	0.769481	0	1.50687
Glyma09g24230	2.29629	1.18076	1.98333	2.59137	0.325396	0.342651	1.8837	1.82752	3.19155	1.39924
Glyma09g27950	8.72589	10.7177	12.5346	14.5536	0.139455	2.91253	0	0	8.55211	0.538167
Glyma09g29000	1.50899	1.22618	2.81632	1.2826	0.976187	0.513976	3.02384	2.597	1.7662	3.17519
Glyma09g39160	42.7328	66.7586	49.7418	32.1435	0.325396	12.3783	14.1773	11.0613	34.9831	8.44923
Glyma09g40860	0.0874775	0.635796	0.594998	0.261755	0	1.88458	19.0849	15.1973	1.33239	36.1649
Glyma10g01200	14.74	20.073	17.6516	10.9937	15.433	10.9648	48.2327	42.5138	12.8282	41.9232
Glyma10g06540	6.58269	6.76669	7.37797	2.90548	0.511336	8.90892	14.1773	18.0828	10.5042	10.4943
Glyma10g07500	1.53086	1.77115	1.90399	3.21959	0.0464851	7.06717	18.143	7.98337	8.67605	1.77595
Glyma10g11840	0	0.045414	0	0.052351	0	0	0	0	1.92113	0
Glyma10g22860	53.2301	38.3748	27.4492	19.4222	0.232425	43.8593	7.98095	4.5207	13.8817	6.40419
Glyma10g30550	2.55872	2.04363	1.46766	0.261755	0.0464851	0.0428313	0	0	1.95211	0
Glyma10g31230	1.22469	0	0	0	0	0	0	0.0961852	5.82535	0.0538167
Glyma10g32280	0.459257	0.726624	1.309	1.04702	215.226	0.299819	56.7589	47.7078	2.16901	5.48931
Glyma10g35310	6.73577	7.22083	6.34664	7.25061	2.97505	3.555	3.71783	1.15422	8.95492	3.01374
Glyma10g36140	2.29629	1.99822	2.37999	2.59137	0.604306	6.12488	40.5987	17.6019	13.231	8.12633
Glyma10g36280	60.1627	35.5138	49.8212	44.1057	4.09069	23.7286	52.4462	63.0013	52.614	22.1725
Glyma10g36490	0.109347	0.317898	1.03133	1.20407	0.0929702	0	1.33842	0.0961852	0.309859	1.39924
Glyma10g37730	47.3254	37.9661	32.4869	18.2967	5.57821	15.5478	32.1221	23.8539	35.169	25.1324
Glyma10g39870	1.53086	1.18076	0.515665	0.23558	0	1.32777	7.38609	0.577111	3.99718	3.12137
Glyma11g02150	19.3981	11.6714	14.6766	18.8987	0	9.59422	6.3451	4.03978	6.44506	4.14389
Glyma11g02690	5.81726	6.44879	5.91031	5.2351	0.0929702	6.5532	11.8475	11.1575	10.3493	4.25152
Glyma11g03270	5.53295	5.58592	4.56165	1.88464	0	8.6091	10.4595	7.02152	2.88169	3.06755
Glyma11g06260	130.167	39.1923	53.8275	21.0451	2.64965	15.4621	36.1373	61.0776	19.0873	21.0962
Glyma11g06740	0	0.181656	0.0396665	0.0261755	0.139455	0	5.84939	0.0961852	0.309859	5.54313
Glyma11g06750	0.131216	1.6349	5.83098	0.183229	0.18594	0.0428313	5.25454	9.13759	0.309859	12.6469
Glyma11g07680	20.9509	10.9902	14.9939	4.71159	0.18594	3.04103	11.0544	14.2354	6.47605	7.26526
Glyma11g07830	6.36399	10.9448	7.81431	14.2133	1.16213	2.69837	6.29553	6.92533	5.42253	3.33664
Glyma11g07970	55.0671	45.9136	34.2322	13.4804	0	2.65554	9.12108	5.67493	25.4084	2.04504
Glyma11g14810	21.9569	18.9831	17.7706	15.1033	22.5453	10.8792	14.326	25.2005	16.3296	23.1412
Glyma11g15490	13.3403	40.1006	37.0485	19.0558	4.83445	1.07078	1.78456	6.44441	18.1267	0.968701
Glyma11g15550	8.41971	11.3535	9.08363	4.21426	1.71995	3.85482	4.06483	1.73133	8.30422	1.6145
Glyma11g29460	15.4179	9.94567	14.4386	246.154	0.0929702	467.333	78.9668	468.999	390.918	217.42
Glyma11g30040	2.20881	2.63401	4.52198	1.98934	23.2425	1.32777	7.93138	4.71307	4.43098	4.14389
Glyma11g31440	29.1519	33.7426	31.3762	47.4038	0.139455	16.7042	32.6674	21.834	35.5408	12.1626
Glyma11g32500	0	0	0	0	0	0.0856627	6.54338	6.63678	0.154929	4.30534
Glyma11g35570	20.9509	26.9759	28.0839	10.0776	2.46371	4.19747	33.4605	44.6299	11.6197	15.3916
Glyma11g36700	50.9994	49.0017	45.5372	18.9772	0.557821	13.9202	16.3089	21.7379	24.9436	15.1225
Glyma11g37500	24.0563	18.6652	9.32163	3.9525	0.325396	5.01127	11.7979	11.3499	6.59999	13.9385
Glyma12g00470	8.22289	23.1611	29.8292	8.79497	2.83559	10.8792	39.1612	33.1839	42.2957	39.5553
Glyma12g01420	31.8856	14.9866	27.7666	5.2351	0.139455	4.41163	55.9162	187.08	6.38309	27.9847
Glyma12g04390	0.459257	1.68032	2.45932	1.2826	0.371881	2.22723	93.8381	59.4424	17.8479	27.9309
Glyma12g06750	15.396	13.6242	12.138	9.13525	11.1099	2.48422	19.5806	20.8722	14.0056	10.1714
Glyma12g06760	22.1318	15.6224	20.5076	20.4431	3.62584	23.2146	19.2832	63.0013	26.338	97.0854
Glyma12g12850	0.174955	0.090828	0.634664	0	0.0464851	0	12.5911	5.09781	0.371831	3.98244
Glyma12g17450	0	0	0.119	0	0	0	0.247855	0	0	0
Glyma12g20890	0	0.045414	0	0	0.0929702	0.0428313	10.3604	2.40463	0	1.39924
Glyma12g28980	0.306171	0.272484	0.0396665	0.392633	1.02267	1.19928	1.58628	2.30844	0.774647	1.88359
Glyma12g33950	41.8143	35.2867	41.8085	63.3447	3.48638	18.289	11.6492	16.0629	29.4986	10.2252
Glyma12g36680	7.76363	2.67943	1.309	0.130878	0	1.79892	0.0495711	0.480926	9.76055	0.376717
Glyma12g36690	0.0218694	0	0	0	0	1.11362	0.297427	3.36648	2.16901	1.82977
Glyma13g06210	0	0	0	0	0	0	0	0	0	0
Glyma13g06600	0	0	0	0	0	0	0	0	0	0
Glyma13g09140	0	0	0	0	0	0	0	0	0	0
Glyma13g18920	0.0656082	0.045414	0.158666	2.53902	0.0464851	0.171325	0.297427	2.69319	0.371831	1.07633
Glyma13g19860	18.2828	23.7515	22.0546	11.8052	3.62584	15.4621	29.4948	21.4493	28.3211	25.0248
Glyma13g20740	5.59856	7.85662	11.186	5.99419	9.3435	8.90892	25.4795	25.8738	11.2789	24.7557
Glyma13g21480	18.8514	18.8014	16.5806	10.9937	17.8503	14.5198	24.042	18.8523	15.5859	18.1362
Glyma13g21820	0.0218694	0	0.0793331	0	0.511336	1.88458	33.5101	2.21226	4.67887	15.0687
Glyma13g23610	0.72169	1.36242	1.34866	0.706739	0.650791	2.48422	4.56054	4.61689	2.47887	1.56069
Glyma13g23840	12.0938	9.17363	8.32997	9.58023	0.743761	6.38187	7.23738	3.36648	10.2873	3.17519
Glyma13g24740	9.20701	5.67675	5.51365	3.9525	0.418366	6.89585	12.6406	10.388	7.93239	8.3416
Glyma13g25240	0.0218694	17.6206	86.949	42.1426	0	0	0	0	0	0.16145
Glyma13g25340	8.48532	10.0365	7.61597	5.54921	0.139455	1.97024	1.73499	1.63515	4.58591	1.77595
Glyma13g25420	10.9784	11.1718	11.9	2.69608	1.02267	8.26645	21.96	22.6035	12.2084	16.6294
Glyma13g25970	11.3721	13.8059	15.3509	3.9525	0.232425	1.32777	9.02194	7.69481	6.56901	6.88854
Glyma13g26000	13.9964	14.3054	12.9313	5.07805	0	0.599639	7.43566	11.8308	16.0507	5.65076
Glyma13g26230	3.38975	4.08726	2.61799	1.30878	0.371881	2.0559	2.77598	1.9237	2.13803	2.36794
Glyma13g26250	8.41971	8.03828	7.77464	3.82162	1.81292	5.7394	5.6511	6.34822	10.3183	9.20266
Glyma13g26310	7.45746	7.17541	7.25897	2.12022	0.27891	1.88458	5.00668	6.15585	10.3803	4.46679
Glyma13g26400	22.1756	29.7462	27.4096	34.159	58.8501	17.9035	20.7207	14.043	32.7521	28.5229
Glyma13g26450	3.41162	2.17987	2.10233	4.47601	1.90589	5.35392	13.1859	9.90707	11.2169	5.16641
Glyma13g26650	19.0264	21.0267	18.3259	12.2501	5.25281	1.84175	24.2898	28.4708	27.5774	22.7107
Glyma13g27130	4.98622	0.317898	0.277666	0.287931	0.604306	0	0.148713	0.0961852	23.7972	0.376717
Glyma13g27390	0.0218694	0.22707	0.198333	1.46583	0	9.63705	1.78456	9.13759	3.74929	3.49809
Glyma13g27440	0.328041	0.544968	0.436332	0.968494	0.743761	1.02795	43.5234	52.1324	4.74084	6.40419
Glyma13g28570	61.6935	77.0222	46.2512	31.018	0.325396	43.0027	10.2612	4.42452	16.2056	8.82595
Glyma13g28730	73.9623	60.1736	49.3452	32.5623	7.53058	30.3246	24.9343	21.1607	30.8929	16.3065
Glyma13g28770	12.1594	10.0365	8.1713	5.62773	2.97505	10.4937	5.94853	6.25204	6.32112	4.35916
Glyma13g30050	8.81336	4.40516	5.15665	9.16143	25.2879	7.19567	5.6511	2.01989	7.28168	2.74465
Glyma13g30090	22.8316	12.1255	12.8123	6.12507	0.650791	2.14157	3.02384	2.40463	12.3634	3.01374
Glyma13g31220	22.0006	32.6981	32.0902	28.2957	52.5746	16.3187	36.1373	43.7643	39.6619	28.6843
Glyma13g31250	0.809167	1.54408	1.34866	0.340282	2.04534	1.15645	7.43566	4.32833	1.89014	4.52061
Glyma13g31490	0	0	0	0.0785265	0.18594	1.24211	3.71783	1.34659	0.340845	1.18397
Glyma13g31780	22.8316	14.3962	15.4699	17.4852	0.18594	16.3187	18.837	13.4659	15.0901	3.98244
Glyma13g32190	0.109347	0.045414	0.237999	0.130878	0.0464851	7.83814	0.495711	0.865667	5.73239	5.27404
Glyma13g32630	3.2148	2.67943	3.68899	0.942318	1.81292	1.11362	18.7379	36.2618	5.60845	46.1748
Glyma13g32860	0.0218694	0.045414	0.0793331	0.052351	0	0	0.247855	0	0.0619718	0
Glyma13g33740	0.765429	1.08994	0.634664	0.602037	0.0929702	0.0856627	1.28885	2.01989	0.52676	0.16145
Glyma13g34100	16.0521	18.8468	39.3492	8.16676	0.883217	12.1213	117.781	114.076	25.4394	218.55
Glyma13g34520	0	0	0	0.0261755	0	0	0.0991422	0	0.0309859	0.107633
Glyma13g36990	59.8128	29.9278	32.1696	13.9515	2.1848	21.5013	59.8819	66.9449	65.1014	43.0534
Glyma13g39820	53.1207	43.0071	31.8522	21.778	2.37074	14.6483	30.0401	19.0447	19.0563	9.47175
Glyma13g39880	6.9326	7.7658	7.06064	6.7271	0.836731	7.2385	20.1259	6.63678	8.95492	7.64198
Glyma13g41650	3.69593	49.2288	65.0531	12.4072	2.32425	111.276	3.27169	54.3446	98.9689	101.498
Glyma13g43870	5.37987	8.85573	25.6642	2.53902	127.369	4.62579	114.014	352.423	13.0141	261.28
Glyma13g43880	10.3005	4.63223	4.32365	4.63306	0.418366	15.3336	1.38799	1.25041	6.16619	2.31412
Glyma13g44220	16.7957	10.2182	8.32997	2.25109	0	13.5775	1.58628	2.78937	19.5521	4.41297
Glyma13g44280	13.9527	20.4363	16.6203	17.302	7.67004	16.2331	28.1564	17.0248	13.3239	22.1187
Glyma13g44700	8.90084	9.99108	9.4803	17.2497	0.0464851	39.3192	49.5711	160.822	45.7662	39.071
Glyma14g00380	40.9614	25.6135	34.6685	10.4179	40.442	13.7917	80.0573	86.0857	47.3464	55.5389
Glyma14g00540	44.2855	30.7453	37.0089	21.8565	47.6007	29.5108	45.3576	80.507	35.9126	43.8606
Glyma14g02760	34.991	25.2502	23.2446	9.10908	6.08955	0.770964	35.245	29.9136	9.60563	23.6256
Glyma14g02990	37.0249	35.5592	29.5516	18.2182	15.619	22.8719	18.2917	57.7111	26.7408	38.7481
Glyma14g03040	4.43949	3.04274	4.24432	7.27679	42.3479	17.261	6.49381	10.388	10.2563	16.4679
Glyma14g06570	0.0218694	0.045414	0.436332	1.96316	0.464851	0.128494	0.148713	0.480926	0	0.215267
Glyma14g10790	19.1357	17.6206	18.8019	13.1139	2.83559	13.4062	16.3585	18.9485	18.9014	17.9748
Glyma14g11490	0	0	0.0396665	0.0261755	0	0	0	0	0	0
Glyma14g11520	0	0.181656	0.119	0.0261755	0	0	0.793138	0	0.0309859	0
Glyma14g11530	0	0	0.0396665	0.0261755	0	0.0856627	2.42898	0.19237	0	0
Glyma14g11610	0	0	0	0	0	0	0	0.0961852	0.0309859	0.0538167
Glyma14g13490	18.5452	28.1113	26.6559	3.87397	0.0464851	14.3485	11.8475	6.73296	21.7831	8.3416
Glyma14g15820	0.0437388	0.45414	0.634664	1.02084	0.18594	0.299819	0	0	1.39436	0.0538167
Glyma14g20670	0.72169	0.635796	0.634664	0.471159	0.0929702	1.92741	11.4509	2.50081	0.495774	0.968701
Glyma14g25340	0.0656082	0.363312	0	0.052351	0	0.556808	23.1497	8.65667	1.30141	1.72214
Glyma14g25380	0.0218694	0.045414	0	0	0	0	0	0	0.123944	0
Glyma14g25430	6.97633	28.1567	32.3282	6.3083	1.11564	4.62579	55.0239	47.7078	19.4901	8.82595
Glyma14g26960	0	0	0.0793331	0.0261755	0	0	43.8704	0.384741	0.0309859	2.31412
Glyma14g29130	8.66028	4.58681	2.57832	0.602037	0	0	13.5329	2.69319	1.64225	0.484351
Glyma14g38630	24.5375	16.0311	20.5869	31.4368	0	37.9486	40.4004	11.5422	27.4535	19.1049
Glyma14g38650	0.0218694	0	0.119	0	0	5.31109	34.0553	3.17411	5.14366	4.30534
Glyma14g38670	0	0.045414	0	0.0261755	0	3.555	2.82555	3.65504	4.12112	0.645801
Glyma14g39180	17.1237	18.5289	18.4053	18.8464	0.836731	11.9499	11.4014	12.5041	13.6028	6.24274
Glyma15g00280	1.70581	1.6349	1.66599	1.59671	0.27891	1.15645	0.44614	0.0961852	2.29296	0.16145
Glyma15g00530	5.97034	12.2618	14.6766	9.1876	1.58049	6.51036	20.0267	17.3133	11.4028	8.50305
Glyma15g01470	5.51109	10.5361	48.2345	15.1556	45.8808	3.76916	193.724	116.288	9.82253	99.6148
Glyma15g01490	2.73367	0.544968	1.03133	0.811441	0.464851	0.64247	27.9085	9.13759	1.45634	14.2076
Glyma15g05060	0.393649	0.953694	0.634664	0.392633	74.0972	2.56988	31.3289	22.6997	6.25915	14.3691
Glyma15g08470	0.0437388	0.22707	1.38833	3.27194	39.7447	3.98332	2.52813	3.94359	8.42816	9.84846
Glyma15g16670	22.7223	56.7221	36.4932	22.7727	0.0464851	0.0428313	1.38799	0	5.82535	0.0538167
Glyma15g17360	1.09347	1.04452	0.793331	5.78479	0.557821	1.79892	0.941851	0.19237	3.09859	0.269084
Glyma15g17430	0	0	0	0	0	0	0	0	0.0309859	0
Glyma15g17450	0	0	0	0	0	0	0	0	0.0619718	0
Glyma15g17460	0	0	0	0	0	0	0.0495711	0	0.0309859	0
Glyma15g18210	0.0218694	0	0.0396665	0.052351	0	0	0.693995	0	0.0929577	1.18397
Glyma15g18290	2.27442	4.81388	5.15665	1.51818	0	5.86789	21.1669	28.7594	7.71549	17.0061
Glyma15g18340	0	0.045414	0	0	0	0	0	0	0	0.0538167
Glyma15g19600	0.0437388	0	0	0.0261755	0	0.0428313	68.2594	1.63515	0.278873	9.9561
Glyma15g19800	0.590473	0.272484	0.158666	0.0785265	0	0.471145	0	0.19237	2.10704	0
Glyma15g20020	51.0869	38.5111	31.6539	24.0291	8.69271	29.5108	15.9619	15.4858	27.1436	10.279
Glyma15g21140	0.37178	0.408726	0.356999	0.0261755	0.139455	0.0856627	0.198284	0.288556	0.216901	0.215267
Glyma15g21340	13.9308	14.4417	9.4803	2.22492	1.67346	2.31289	18.6387	15.6782	6.29014	10.7633
Glyma15g27750	5.55482	4.63223	5.11698	5.05187	0.790246	11.2646	16.5072	10.8689	11.7437	10.5481
Glyma16g05150	9.38197	9.58236	7.17964	12.7998	1.06916	12.0784	14.0286	12.7926	10.1324	8.18015
Glyma16g06940	6.9326	2.95191	3.53032	0.261755	0.0464851	7.11	22.4557	52.2286	15.6479	71.4148
Glyma16g07060	0.306171	0.408726	0.198333	0.23558	0	0.342651	2.82555	2.40463	0.619718	3.39046
Glyma16g07490	26.1339	13.3971	19.3176	6.7271	4.74148	6.21055	70.044	51.5553	11.7746	28.4691
Glyma16g08080	21.9787	21.39	19.0003	19.6578	30.9591	21.2443	20.5224	34.5305	22.1239	16.6832
Glyma16g08370	0.109347	0.090828	0.119	0.052351	0.139455	0.385482	23.8437	7.21389	2.16901	2.95992
Glyma16g08560	0.131216	0.181656	0.634664	0.287931	0	4.28313	18.0439	19.5256	4.36901	10.1714
Glyma16g21050	0	0.408726	1.15033	0.444984	3.48638	1.58476	3.37083	27.8937	7.71549	5.16641
Glyma16g22370	0.0874775	0.045414	0.237999	0.157053	0.0464851	2.56988	5.94853	12.6964	4.64788	5.75839
Glyma16g22620	0.328041	0.090828	0.158666	0	0.790246	0	7.0391	0.0961852	0.0929577	2.04504
Glyma16g22820	0	0	0	0	0	0.64247	0.693995	0.480926	0.960563	0.0538167
Glyma16g28410	0.240563	0.045414	0.317332	0.157053	0	1.54193	0.594853	2.21226	0.123944	0.215267
Glyma16g28480	0.131216	0.772038	0.396665	0.602037	0	2.14157	2.82555	6.73296	2.38591	2.20649
Glyma16g31490	0	0	0	0	0	0	0	0	0	0
Glyma16g32710	0	0	0	0	0	0.0856627	0.743566	0	0	0.376717
Glyma16g33590	613.305	168.304	165.766	17.4591	0.18594	23.6001	301.739	350.595	62.7464	123.563
Glyma17g03710	36.5	18.8922	20.6663	11.2031	1.2551	38.848	28.9991	21.3531	37.7408	24.7557
Glyma17g05660	131.348	56.5859	55.0968	14.3704	9.15756	9.93687	509.194	93.5882	25.0366	189.543
Glyma17g08270	134.562	72.8441	71.3204	62.2715	332.275	67.1167	75.8933	60.9814	81.7718	53.2786
Glyma17g12060	79.9982	35.4229	15.5096	6.49152	27.3332	12.9779	34.6006	40.3978	25.6563	17.0599
Glyma17g16070	0.131216	0.136242	0.198333	0.23558	0.0929702	0.0428313	0	0.0961852	0.867605	0
Glyma17g16420	11.8095	11.081	12.1776	10.2608	0.371881	4.49729	2.97427	0.288556	11.4028	4.14389
Glyma17g16570	18.8077	50.3187	66.4018	24.5788	12.5045	4.28313	53.4376	33.3763	20.4507	39.4477
Glyma17g18350	177.82	219.895	103.688	41.5929	0.697276	4.3688	83.2299	39.3397	29.5605	29.2225
Glyma17g18520	81.6603	73.1166	59.6981	31.6985	15.2936	34.1366	26.4214	21.9302	26.1211	15.2301
Glyma17g21130	0.524865	1.40783	2.97499	1.41348	0.0464851	1.45627	7.98095	11.2537	2.23098	1.56069
Glyma17g21240	366.881	76.3409	125.505	24.4217	7.99543	9.59422	168.393	164.38	24.8507	31.6442
Glyma17g28970	5.42361	9.03739	7.13997	10.8367	0.464851	5.56808	9.46808	6.73296	13.2	7.15763
Glyma17g30920	0.0656082	0.862866	2.81632	3.06253	0.0464851	1.58476	0.0495711	0.0961852	4.77183	0.16145
Glyma17g33470	0.852906	0.953694	1.22966	0.261755	0.0464851	3.81199	5.89896	0	2.4169	1.39924
Glyma17g35760	0.0656082	0.317898	1.11066	0.575861	0.0929702	2.52705	34.1545	4.71307	3.53239	1.07633
Glyma17g36910	13.4278	13.8059	20.9836	11.8052	1.16213	8.05229	31.0811	80.9879	23.7352	29.7607
Glyma18g00610	85.5749	43.6429	44.4265	22.7203	5.43875	23.0433	57.3538	40.3016	34.2704	43.2148
Glyma18g02850	13.2091	14.7596	16.2633	10.7058	27.0543	4.49729	20.6711	31.3564	6.29014	9.6332
Glyma18g04090	9.09766	4.76847	4.79965	3.08871	43.3706	3.21235	6.59296	8.56048	10.8141	2.20649
Glyma18g04440	10.2349	6.04006	5.23598	6.22977	0.464851	14.3485	9.46808	15.3896	12.3014	6.56564
Glyma18g04780	35.8439	44.0516	41.8085	22.5109	0	21.9725	8.97237	5.00163	28.507	15.553
Glyma18g09130	0	0.136242	0.634664	0.157053	0	0.0428313	3.91612	0.19237	0.0309859	1.39924
Glyma18g09140	0.0656082	0	0.356999	0.130878	0	0.64247	25.6778	14.4278	0.495774	10.279
Glyma18g09170	0	0.090828	0.0793331	0.0261755	0	0.0856627	6.14682	0.384741	0	4.30534
Glyma18g09670	0	0	0.0793331	0.0785265	0	0.128494	0.247855	0.480926	0.0619718	0.0538167
Glyma18g09720	0.0218694	0.22707	0.713997	0.130878	0	0	4.26311	2.88556	0.867605	3.12137
Glyma18g10270	26.9868	52.0899	39.1112	31.8294	40.9069	81.6365	54.4291	82.8154	34.7662	90.0892
Glyma18g11590	0.34991	0.772038	0.594998	0.183229	0.325396	0.471145	0.89228	1.44278	0.371831	0.3229
Glyma18g38270	18.0204	16.0311	13.566	11.2555	0.0464851	6.93868	6.98952	6.15585	9.69858	3.229
Glyma18g42700	0.0874775	0	0.0793331	0.0261755	0	0.128494	0.396569	0.384741	0.0309859	3.60572
Glyma18g42730	0.262433	0.22707	0.0396665	0	0.0464851	0.214157	1.73499	3.36648	0.154929	8.28778
Glyma18g43570	0	0.045414	0.0793331	0.0261755	0	0	0	0.0961852	0.0309859	0.16145
Glyma18g44270	4.08958	3.67853	2.93532	2.12022	0	0.599639	1.38799	0.384741	1.17746	0.269084
Glyma18g44520	27.0743	28.2929	38.7145	30.2851	27.0543	29.725	38.6655	20.1989	56.7352	24.5404
Glyma18g44600	12.9467	14.9866	14.0023	8.42851	0	5.86789	13.9295	7.88718	15.8648	3.44427
Glyma18g44630	14.3026	16.3036	14.0023	3.7431	12.4115	3.555	31.8742	22.315	6.47605	21.5267
Glyma18g44830	85.7061	122.845	121.3	70.2551	9.29702	34.7362	63.1536	160.918	56.9211	45.2061
Glyma18g44930	0.0218694	0.272484	0.634664	0.261755	0	0.256988	33.3613	26.5471	1.73521	9.14885
Glyma18g45960	14.4557	4.5414	3.21299	1.67523	0.418366	6.38187	3.96569	5.48256	19.1183	3.60572
Glyma18g48170	25.5653	34.6963	54.6605	18.7678	5.76415	14.6912	97.8038	94.4538	28.2901	44.8294
Glyma18g50460	32.7385	42.4621	34.6685	14.2133	5.76415	27.9689	22.654	22.0264	33	32.8282
Glyma18g51930	21.9131	21.7987	19.6746	6.25595	0.464851	10.8792	41.2432	23.8539	9.23379	17.5981
Glyma18g51950	4.70192	7.03917	7.65564	2.14639	0.0464851	6.63886	9.86465	7.791	4.95774	13.3466
Glyma18g51960	37.7247	37.512	32.0506	18.2705	0.418366	10.4508	34.1545	19.1409	12.4873	20.2351
Glyma18g53220	1.04973	1.04452	5.19631	4.34513	0.139455	0.342651	19.0353	2.50081	2.13803	4.62824
Glyma18g53940	0	0	0	0	0	0.64247	0.0495711	5.96348	0.0929577	0
Glyma19g00220	11.3065	10.309	9.4803	7.77412	5.53172	4.62579	5.60153	5.8673	8.86196	3.98244
Glyma19g01000	66.2642	65.8049	57.9131	44.3937	64.2889	51.1406	50.5625	53.2866	53.0169	44.937
Glyma19g01280	1.31216	29.7462	93.9303	2.06786	0	0	0	0.384741	2.35493	0
Glyma19g25260	0.218694	0.136242	0.436332	0.157053	0	0	1.38799	1.73133	0.774647	0.968701
Glyma19g31950	0.109347	0.090828	0.515665	0.0785265	0.27891	0.128494	0.44614	0.865667	0.0929577	0.215267
Glyma19g32110	0.0218694	0.045414	0.0396665	0.0261755	0	0	0	0	0.123944	0
Glyma19g32590	50.9557	45.5957	35.7792	22.223	0.27891	13.7489	4.06483	4.03978	32.3803	2.79847
Glyma19g35190	5.24865	15.9857	9.32163	3.08871	0.232425	0.556808	4.01526	0.19237	2.16901	3.39046
Glyma19g35970	3.45536	2.72484	2.10233	2.01551	0	0.856627	8.97237	1.44278	1.17746	0.699618
Glyma19g36090	6.1453	8.49242	12.376	9.55406	6.83331	5.18259	21.4643	11.6384	10.3183	12.055
Glyma19g36520	3.52097	4.99554	4.12532	5.0257	0.650791	4.75428	1.33842	1.05804	6.59999	4.30534
Glyma19g37290	0.459257	0.363312	1.03133	0.183229	0	0	3.71783	1.15422	0.0929577	2.2603
Glyma19g37570	15.1774	11.081	11.543	9.10908	17.9897	10.1082	11.9466	9.81089	11.6817	9.36411
Glyma19g42040	0	0	0	0	0	0	1.09056	0.0961852	0.0929577	0
Glyma19g43290	22.4599	10.5361	9.51997	11.6481	0.929702	10.922	3.66826	1.53896	9.91548	3.76717
Glyma19g43500	2.55872	0.090828	0.198333	0.261755	1.11564	0.0428313	0.247855	0	29.9943	0.16145
Glyma19g44360	0.0656082	0.22707	0.475998	1.23025	4.88093	5.69657	13.7808	5.8673	49.9802	16.6294
Glyma19g44370	0.0874775	0.45414	1.15033	2.4605	0.0464851	1.3706	10.9552	1.9237	8.73802	9.6332
Glyma20g25330	0.131216	0.090828	0.0793331	0.23558	0	0.128494	0.198284	0.673296	0.68169	0.16145
Glyma20g26160	8.55093	3.54229	4.08565	3.9525	2.32425	6.63886	0.991422	0.480926	4.27605	3.65954
Glyma20g26350	8.74775	9.17363	23.8396	20.2337	39.3264	21.7583	54.0821	39.9168	32.2253	40.0397
Glyma20g27460	0	0.181656	0.436332	0.314106	0	0.171325	58.0973	20.2951	0.650704	57.5839
Glyma20g27480	0	0.181656	0.753664	0.0785265	0	0	36.5339	9.13759	0.185915	46.1748
Glyma20g27550	0.0218694	0.045414	0	0	0	0	1.33842	0.673296	0.0929577	3.01374
Glyma20g27580	0.393649	0	0.0396665	0.104702	0	24.9278	72.2251	21.9302	17.569	58.445
Glyma20g27780	0.481127	0.363312	0.713997	0.340282	0	3.89765	33.5596	22.4111	2.38591	12.5393
Glyma20g28090	5.861	5.22261	4.52198	4.42366	0.0464851	7.62398	2.2307	2.11607	3.12957	2.95992
Glyma20g28790	0	0	0	0	0	0	61.369	30.106	0.247887	13.6695
Glyma20g31910	0	0.136242	0	0	0	0.471145	4.51097	7.59863	4.80281	3.12137
Glyma20g32170	5.68604	6.90293	6.78298	4.65924	44.6257	4.49729	8.72451	8.94522	10.7521	6.02748
Glyma20g33140	42.689	45.3232	45.0215	22.3015	11.2494	23.2574	27.6111	37.416	40.3126	36.1649
Glyma20g35320	2.31816	2.9065	2.97499	1.02084	212.855	0.299819	16.6063	24.2387	1.61127	5.48931
Glyma20g35520	73.3281	55.5867	43.6332	46.9589	0	55.2953	5.55196	2.98174	32.1943	5.00496
Glyma20g35970	24.8655	25.2048	27.2509	22.5371	45.5089	35.1645	23.001	21.2569	25.9972	29.9759
Glyma20g39370	34.9254	39.3285	49.2658	31.3844	21.662	10.8363	69.5482	135.525	32.6281	48.8656
