# Supplementary material for: Genome-Wide SNP Identification and Characterization in Two Soybean Cultivars with Contrasting Mungbean Yellow Mosaic India Virus Disease Resistance Traits
Source: PLoS One. 2015 Apr 13;10(4):e0123897. doi: 10.1371/journal.pone.0123897 (PMC4395324; doi:10.1371/journal.pone.0123897)
Supplement: S6 Table — (XLSX) [file pone.0123897.s010.xlsx]

## Sheet: Table S6
Table S6. The list of the primers for SNP validation in both the cultivars
Chromosome	SNP_Position	ReferenceBase	SampleBase	Seq_Forward_primer (5'-3')	Start	Len	tm	GC%	Any compl	3' compl	Prod Size	Pair any compl	Pair 3' compl	Seq_Reverse_primer (5'-3')	Start	Len	tm	GC%	Any compl	3' compl
1	560823	C	G	CAGCATTCCCAGTTGTAGCA	232	20	59.86	50	2	2	353	4	1	GTTTTGGGGGATTTCACCTT	584	20	60.03	45	4	0
2	3004145	A	T	TCAAAAGCTTTGGGATGGAG	208	20	60.18	45	8	0	349	6	1	TGCTAAGACGGAGGTTTTGG	556	20	60.24	50	3	2
	3004238	G	T
2	1899838	G	A	CAAGCAAGCAAGCACATCAT	368	20	60.02	45	3	3	349	4	1	ATCTGGGGGTTGTGGTCTTT	716	20	60.61	50	2	0
	1899983	C	T
3	4391251	C	T	CAGGCAATCCTTCTCTCCAG	460	20	59.94	55	3	2	352	4	0	CCAACTTGTCTCCGGTCTTT	811	20	59.18	50	5	0
4	3372232	G	A	CACAAAACAAGCCAAGCAAA	250	20	59.89	40	2	0	347	5	0	TATGCGTTTTCACCAACAGC	596	20	59.74	45	3	2
	3372421	C	T
	3372661	A	T
5	25325725	A	C	TGGACCTGGCACAATTACAA	365	20	59.96	45	4	2	341	3	0	GGGCTTTTGGTGGAGGATA	705	19	59.88	52.63	2	2
6	38325295	A	T	CCTTCAGGGCCATTAGATCA	409	20	60.03	50	4	2	350	3	2	GGTTTTGGTGTGTGTTGGTG	758	20	59.74	50	0	0
7	7087498	C	T	AGCGTGGGATTTCAAGATGT	443	20	59.56	45	3	2	365	4	2	GTTTGCGGAACGAATCATTT	807	20	59.94	40	5	3
7	8188150	A	T	CGGGCAATGTAAGTCGTTTT	243	20	60	45	3	2	336	5	2	GGTGGAGGTGAATACACTGGA	578	21	59.84	52.38	6	3
8	5079064	C	G	ACAATCGGGCATAGATGGAA	237	20	60.3	45	4	0	354	4	3	CCAATTTCAACCCATTCAGG	590	20	60.16	45	4	0
	5079089	A	C
9	17597530	C	G	TTTAGGCCTGGCAGCTACAT	425	20	59.87	50	6	2	367	3	1	TGAAGGATAGGTTTGGAAGCA	791	21	59.69	42.86	2	0
10	6203572	A	G	CCATGAAGAAGAGCATGCAA	291	20	59.95	45	6	2	354	4	1	TGGTGGTGAGAGTGATGGAA	644	20	60.09	50	2	0
	6203694	G	A
	6203780	T	C
10	39789688	C	T	GGTCTTCCACGGAGGATTTT	306	20	60.31	50	6	0	351	4	1	ATGTTGCTGAAAGCGAAAGG	656	20	60.39	45	3	0
	39789750	C	G
	39789817	C	T
11	11129084	C	G	CAGGGTTAACATGGGTGGTC	440	20	60.09	55	6	1	358	4	1	CTTGGCAACAAACCAGGAGT	797	20	60.15	50	5	1
11	34177488	G	T	GCCAAACCCTCCTTCTCCTA	185	20	60.57	55	2	2	352	3	1	TCCTTGTTGCGATCCTTCTT	536	20	59.81	45	4	0
12	198857	C	T	GTGGGAGCCACCAAGATAGA	424	20	60.07	55	5	0	348	5	3	ATTTTCCCATCCCTCTCGAT	771	20	59.73	45	4	2
	848425	T	G	ATGCTTGGACGAGTTTGTCA	342	20	59.29	45	4	3	367	3	2	TGGGAGTTGGAAATTGGAAA	708	20	60.28	40	4	2
12	848454	C	T
	848527	G	A
	848594	G	T
	848596	A	C
	848603	T	G
	848604	T	A
13	6781172	A	G	CCCAAAGCTGCCTCTTACAG	271	20	60.01	55	4	3	347	3	1	GCCATCTCGTTCCTCTCATC	617	20	59.77	55	2	0
	6781177	C	T
	6781244	A	T
	6781270	A	T
	6781276	A	G
14	1746115			GAAGACACGCGCTACACCTT	243	20	60.46	55	4	0	349	4	1	CTTTCTCGGAGTCGCTTCTG	591	20	60.27	55	5	2
14	4795325	A	T	TTTGATGCCCCAAAAGTTTC	354	20	59.92	40	6	3	352	5	0	TGAAGCTCCCAACTTGCTCT	705	20	60.13	50	5	0
	4795347	C	G
	4795412	T	C
	4795414	T	A
	4795443	G	A
	4795488	A	G
15	942023	G	T	GAGTCCAGCCATGGAAAGAA	421	20	60.2	50	6	2	362	5	3	GTTTTCCTACCCGCCAGAAC	782	20	60.86	55	3	0
16	36469562	C	T	CATGAGGCTGGACAAACTGA	216	20	59.83	50	4	2	350	4	2	TGGTCCCATTCCTTTTCATC	565	20	59.73	45	4	0
	36469570	A	G
	36469630	G	A
	36469652	G	C
	36469657	A	C
	36469667	C	A
	36469675	C	G
	36469745	A	T
17	12744384	A	T	ACCTCCACATGCAGTACACG	413	20	59.62	55	4	3	348	6	1	GGTTGAGGTTGTGGATGGAG	760	20	60.36	55	2	0
	12744413	C	T
	12744433	C	G
	12744491	G	A
	12744497	A	G
	12744560	C	T
17	2477900	C	T	CCAAACACTTTTGCCGACTT	383	20	60.15	45	5	0	338	4	1	GTTGGAGGACTCCAGGATCA	720	20	60.05	55	8	3
	2478007	A	G
18	1860776	G	A	CCTGAGCTTGCAAACCTTGT	349	20	60.43	50	6	1	395	5	0	ATTGTTGTCCAGCAAACTGC	743	20	58.78	45	6	3
	1860808	G	A
	1860931	A	G
	1861033	A	G
18	1861613	C	G	TCGTACTCACGAAGGTGGAA	353	20	59.29	50	5	0	348	4	2	AATGCGTTCTGAAGCTGTCC	700	20	60.41	50	5	2
19	33969	A	G	GGGCCTGGTCAAACTGAGTA	247	20	60.11	55	5	3	358	6	2	TTTGGCAAGCCCTCTACTTG	604	20	60.38	50	5	1
	34148	A	T
19	44494495	A	G	CGGGGAACAGTTAAAGAGGA	201	20	59.17	50	5	0	349	4	2	TATCCTTGTCCTTGGCCATC	549	20	59.89	50	6	2
	44494500	T	G
	44494714	G	A,C
20	43605452	C	T	GGTGGATCTTGGTTTTGGTG	357	20	60.21	50	4	0	359	4	2	GCGCACATCCTCTCTTTACC	715	20	59.84	55	4	0
20	36716686	C	T	ACGAGGATATGGCTCAGTGG	227	20	60.1	55	4	1	338	3	1	GGGGAGGGACAGTTTCAAAT	564	20	60.17	50	5	3
	36716667	T	A
